# Supplementary material for: Functional, Morphological and Molecular Changes Reveal the Mechanisms Associated with Age-Related Vestibular Loss
Source: Biomolecules. 2023 Sep 21;13(9):1429. doi: 10.3390/biom13091429 (PMC10526133; doi:10.3390/biom13091429)
Supplement: Supplementary file 1 [file biomolecules-13-01429-s001.zip]

Archive with 4 entries (4 files):
- Supplemental Table S1_VS_DEGs.xlsx
- Supplemental Table S2_VS_gProfiler.xlsx
- Supplemental Table S3_Overlap_DEGs.xlsx
- Supplemental Table S4_Overlap_gProfiler.xlsx
