# Supplementary material for: Functional, Morphological and Molecular Changes Reveal the Mechanisms Associated with Age-Related Vestibular Loss
Source: Biomolecules. 2023 Sep 21;13(9):1429. doi: 10.3390/biom13091429 (PMC10526133; doi:10.3390/biom13091429)
Supplement: Supplementary file 1 [file biomolecules-13-01429-s001.zip › Supplemental Table S1_VS_DEGs.xlsx]

## Sheet: ALL
symbol	uniprotID	entrez	ensembl	log2FoldChange	lfcSE	stat	pvalue	padj	baseMean	genename
Ctrl	Q9ER05	109660	ENSMUSG00000031896	4.73934	0.913881	5.18595	2.15e-07	8.32e-05	27.0334	chymotrypsin-like
Jchain	P01592	16069	ENSMUSG00000067149	4.40448	0.451409	9.75719	1.72e-22	7.32e-19	173.991	immunoglobulin joining chain
Cxcl13	O55038	55985	ENSMUSG00000023078	4.15459	1.13109	3.67309	0.000239639	0.0291538	9.00651	chemokine (C-X-C motif) ligand 13
Clps	B2KF29	109791	ENSMUSG00000024225	4.03522	0.873434	4.61995	3.84e-06	0.00100064	31.5096	colipase, pancreatic
Cela1	Q91X79	109901	ENSMUSG00000023031	3.8085	1.06711	3.569	0.000358347	0.0401537	201.497	chymotrypsin-like elastase family, member 1
Cel	Q3V2H7	12613	ENSMUSG00000026818	3.5386	0.925694	3.82265	0.000132025	0.0189493	20.7347	carboxyl ester lipase
Ccl8	Q149U7	20307	ENSMUSG00000009185	3.44698	0.667988	5.16023	2.47e-07	9.27e-05	39.4937	chemokine (C-C motif) ligand 8
Comp	Q9R0G6	12845	ENSMUSG00000031849	2.488	0.50632	4.91389	8.93e-07	0.000292452	57.0421	cartilage oligomeric matrix protein
Wfdc17	Q5SSJ1	100034251	ENSMUSG00000069792	2.48281	0.61429	4.04176	5.31e-05	0.00914033	19.4301	WAP four-disulfide core domain 17
Ciita	Q3KNE0	12265	ENSMUSG00000022504	2.471	0.512123	4.82501	1.4e-06	0.000422214	35.7417	class II transactivator
Medag	Q14BA6	70717	ENSMUSG00000029659	2.14179	0.577539	3.70847	0.000208515	0.0271793	18.5961	mesenteric estrogen dependent adipogenesis
Penk	P22005	18619	ENSMUSG00000045573	1.8169	0.431715	4.20855	2.57e-05	0.00500152	130.603	preproenkephalin
H2-Eb1	O78196	14969	ENSMUSG00000060586	1.79353	0.281639	6.36818	1.91e-10	1.29e-07	206.082	histocompatibility 2, class II antigen E beta
Cd74	P04441	16149	ENSMUSG00000024610	1.78836	0.335669	5.32775	9.94e-08	4.38e-05	71.0509	CD74 antigen (invariant polypeptide of major histocompatibility complex, class II antigen-associated)
Adap2	Q5SSK2	216991	ENSMUSG00000020709	1.76408	0.463411	3.80674	0.000140813	0.0197664	28.6644	ArfGAP with dual PH domains 2
H2-Aa	P14434	14960	ENSMUSG00000036594	1.75723	0.321818	5.46032	4.75e-08	2.34e-05	176.014	histocompatibility 2, class II antigen A, alpha
Apol11b	E9PUZ0	328563	ENSMUSG00000091694	1.67288	0.472552	3.5401	0.00039997	0.0436686	137.736	apolipoprotein L 11b
Ms4a4b	Q9ES61	60361	ENSMUSG00000056290	1.66546	0.451426	3.68933	0.000224842	0.0287213	46.2922	membrane-spanning 4-domains, subfamily A, member 4B
Rps19	Q9CZX8	20085	ENSMUSG00000040952	1.60083	0.247093	6.47868	9.25e-11	7.39e-08	657.449	ribosomal protein S19
P2ry1	P49650	18441	ENSMUSG00000027765	1.57359	0.365037	4.31079	1.63e-05	0.00340659	65.3401	purinergic receptor P2Y, G-protein coupled 1
H2-Ab1	P14483	14961	ENSMUSG00000073421	1.56578	0.306118	5.11498	3.14e-07	0.00011452	98.5307	histocompatibility 2, class II antigen A, beta 1
Wfdc21	Q8BTE6	66107	ENSMUSG00000051748	1.51364	0.386748	3.91376	9.09e-05	0.0145094	366.723	WAP four-disulfide core domain 21
Gimap1	Q3TFI6	16205	ENSMUSG00000090019	1.46855	0.398824	3.6822	0.000231233	0.0290831	35.0488	GTPase, IMAP family member 1
C4b	P01029	12268	ENSMUSG00000073418	1.42437	0.338917	4.20271	2.64e-05	0.00500152	116.129	complement component 4B (Chido blood group)
Aif1	O70200	11629	ENSMUSG00000024397	1.41953	0.309497	4.58656	4.51e-06	0.00112862	83.9823	allograft inflammatory factor 1
Fcgr3	A0A0B4J1M6	14131	ENSMUSG00000059498	1.3023	0.344583	3.77936	0.00015723	0.021831	152.265	Fc receptor, IgG, low affinity III
Ctsc	Q3U7T5	13032	ENSMUSG00000030560	1.25355	0.278987	4.49323	7.01e-06	0.00162926	101.013	cathepsin C
Slc23a2	Q9EPR4	54338	ENSMUSG00000027340	1.24816	0.320284	3.89706	9.74e-05	0.0151679	301.954	solute carrier family 23 (nucleobase transporters), member 2
Hspb8	Q9JK92	80888	ENSMUSG00000041548	1.24557	0.239132	5.20873	1.9e-07	7.59e-05	244.285	heat shock protein 8
Lyz2	A0A077S2U6	17105	ENSMUSG00000069516	1.2014	0.314918	3.81496	0.000136207	0.0193323	1505.06	lysozyme 2
H2-DMb1	Q31094	14999	ENSMUSG00000079547	1.19155	0.254123	4.68888	2.75e-06	0.000779799	199.473	histocompatibility 2, class II, locus Mb1
Cxcl12	H7BX38	20315	ENSMUSG00000061353	1.14648	0.305068	3.75812	0.000171197	0.0232645	838.335	chemokine (C-X-C motif) ligand 12
Ctss	F6WR04	13040	ENSMUSG00000038642	1.13401	0.244073	4.64617	3.38e-06	0.000913792	446.194	cathepsin S
Tmsb4x	P20065	19241	ENSMUSG00000049775	1.13282	0.213381	5.30891	1.1e-07	4.54e-05	6303.92	thymosin, beta 4, X chromosome
Ctla2a	P12399	13024	ENSMUSG00000044258	1.12079	0.314434	3.56448	0.000364573	0.0404961	74.3741	cytotoxic T lymphocyte-associated protein 2 alpha
Pdlim2	Q8R1G6	213019	ENSMUSG00000022090	1.09629	0.256679	4.27107	1.95e-05	0.00394446	401.762	PDZ and LIM domain 2
C1qc	Q02105	12262	ENSMUSG00000036896	1.09372	0.285077	3.83659	0.000124753	0.0183936	105.017	complement component 1, q subcomponent, C chain
Rpl13a	P19253	22121	ENSMUSG00000074129	1.07384	0.22857	4.69809	2.63e-06	0.000762374	728.776	ribosomal protein L13A
Rps24	P62849	20088	ENSMUSG00000025290	1.06927	0.248272	4.30686	1.66e-05	0.00341166	1082.28	ribosomal protein S24
Cavin2	Q63918	20324	ENSMUSG00000045954	1.05337	0.231552	4.54917	5.39e-06	0.00128128	425.661	caveolae associated 2
C1qa	P98086	12259	ENSMUSG00000036887	1.00706	0.273576	3.6811	0.000232227	0.0290831	553.314	complement component 1, q subcomponent, alpha polypeptide
Rps9	Q6ZWN5	76846	ENSMUSG00000006333	0.986507	0.256281	3.84931	0.00011845	0.0178009	414.605	ribosomal protein S9
Atf5	O70191	107503	ENSMUSG00000038539	0.941014	0.268924	3.49918	0.00046669	0.0492685	122.117	activating transcription factor 5
Anxa1	P10107	16952	ENSMUSG00000024659	0.92516	0.263088	3.51655	0.000437201	0.0469311	170.961	annexin A1
Gas6	Q61592	14456	ENSMUSG00000031451	0.894335	0.211715	4.22425	2.4e-05	0.00478506	816.36	growth arrest specific 6
Cst3	P21460	13010	ENSMUSG00000027447	0.878961	0.218652	4.0199	5.82e-05	0.00978597	1950.64	cystatin C
Klf6	Q8BPQ2	23849	ENSMUSG00000000078	0.830865	0.207158	4.01079	6.05e-05	0.00991083	485.416	Kruppel-like factor 6
Atp1a2	Q3UHK5	98660	ENSMUSG00000007097	0.822731	0.22572	3.64492	0.000267473	0.0319061	6399.21	ATPase, Na+/K+ transporting, alpha 2 polypeptide
Rpl34	Q9D1R9	68436	ENSMUSG00000062006	0.811592	0.175909	4.6137	3.96e-06	0.00101059	697.914	ribosomal protein L34
Rpl4	Q564E8	67891	ENSMUSG00000032399	0.770999	0.18947	4.06925	4.72e-05	0.00836794	551.566	ribosomal protein L4
Rpl37	Q9D823	67281	ENSMUSG00000041841	0.652511	0.173753	3.75539	0.000173071	0.0232717	787.572	ribosomal protein L37
Ccnd2	P30280	12444	ENSMUSG00000000184	-0.61499	0.171949	-3.57658	0.000348121	0.0397044	810.669	cyclin D2
Sh3pxd2b	A2AAY5	268396	ENSMUSG00000040711	-0.844816	0.227284	-3.717	0.000201602	0.0268256	279.479	SH3 and PX domains 2B
Sema3d	Q8BH34	108151	ENSMUSG00000040254	-0.919097	0.25231	-3.64274	0.000269755	0.0319061	209.112	sema domain, immunoglobulin domain (Ig), short basic domain, secreted, (semaphorin) 3D
Mpzl1	A0A0R4J0V2	68481	ENSMUSG00000026566	-0.924012	0.257513	-3.58821	0.000332952	0.0386648	116.782	myelin protein zero-like 1
Fap	P97321	14089	ENSMUSG00000000392	-0.993391	0.254607	-3.90167	9.55e-05	0.0150657	140.892	fibroblast activation protein
Ptprs	B0V2N1	19280	ENSMUSG00000013236	-1.04849	0.238171	-4.40228	1.07e-05	0.00231923	222.732	protein tyrosine phosphatase, receptor type, S
Sgms2	Q9D4B1	74442	ENSMUSG00000050931	-1.06805	0.276181	-3.86723	0.000110079	0.0167398	222.175	sphingomyelin synthase 2
Col6a3	Q9Z0I9	12835	ENSMUSG00000048126	-1.09899	0.261566	-4.20158	2.65e-05	0.00500152	322.837	collagen, type VI, alpha 3
Col1a2	Q01149	12843	ENSMUSG00000029661	-1.112	0.197637	-5.62648	1.84e-08	9.79e-06	9334.63	collagen, type I, alpha 2
Lox	P28301	16948	ENSMUSG00000024529	-1.14844	0.285948	-4.01624	5.91e-05	0.00981009	162.3	lysyl oxidase
Ibsp	Q61711	15891	ENSMUSG00000029306	-1.1755	0.200044	-5.87621	4.2e-09	2.44e-06	465.538	integrin binding sialoprotein
Sparc	Q5NCU4	20692	ENSMUSG00000018593	-1.26795	0.173207	-7.32046	2.47e-13	2.87e-10	9326.13	secreted acidic cysteine rich glycoprotein
Cpe	Q00493	12876	ENSMUSG00000037852	-1.30507	0.278735	-4.68211	2.84e-06	0.000788466	634.037	carboxypeptidase E
Kcnma1	A0A087WQN5	16531	ENSMUSG00000063142	-1.33442	0.378865	-3.52215	0.000428068	0.0463402	40.9195	potassium large conductance calcium-activated channel, subfamily M, alpha member 1
Pdzd2	E9Q1M1	68070	ENSMUSG00000022197	-1.3811	0.340409	-4.05718	4.97e-05	0.00869122	81.8837	PDZ domain containing 2
Sema5a	Q3UPZ0	20356	ENSMUSG00000022231	-1.4101	0.325679	-4.32971	1.49e-05	0.00317866	113.302	sema domain, seven thrombospondin repeats (type 1 and type 1-like), transmembrane domain (TM) and short cytoplasmic domain, (semaphorin) 5A
Pmp22	P16646	18858	ENSMUSG00000018217	-1.44988	0.378287	-3.83276	0.000126713	0.0183936	256.526	peripheral myelin protein 22
Fat3	E9QK16	270120	ENSMUSG00000074505	-1.47415	0.411573	-3.58175	0.000341299	0.0392771	56.8048	FAT atypical cadherin 3
Col1a1	P11087	12842	ENSMUSG00000001506	-1.53962	0.225468	-6.82855	8.58e-12	8.29e-09	9099.26	collagen, type I, alpha 1
Npnt	Q91V88	114249	ENSMUSG00000040998	-1.57933	0.277005	-5.70145	1.19e-08	6.6e-06	180.279	nephronectin
Col13a1	D3Z7B8	12817	ENSMUSG00000058806	-1.60332	0.270342	-5.93071	3.02e-09	1.83e-06	181.071	collagen, type XIII, alpha 1
Chad	O55226	12643	ENSMUSG00000039084	-1.6884	0.34023	-4.96252	6.96e-07	0.000240241	78.7027	chondroadherin
Ano1	G8JL82	101772	ENSMUSG00000031075	-1.75314	0.391878	-4.4737	7.69e-06	0.00175366	47.9854	anoctamin 1, calcium activated chloride channel
Col22a1	E9Q7P1	69700	ENSMUSG00000079022	-1.79013	0.385554	-4.64301	3.43e-06	0.000913792	83.4566	collagen, type XXII, alpha 1
Ncmap	Q99JS0	230822	ENSMUSG00000043924	-1.79602	0.444662	-4.03906	5.37e-05	0.00914033	61.5078	noncompact myelin associated protein
Nav3	E9QMF5	260315	ENSMUSG00000020181	-1.83895	0.495353	-3.7124	0.000205306	0.0270369	27.3422	neuron navigator 3
Postn	Q62009	50706	ENSMUSG00000027750	-1.83895	0.374792	-4.90659	9.27e-07	0.000295947	123.34	periostin, osteoblast specific factor
Otof	A0A0R4J1K2	83762	ENSMUSG00000062372	-1.88911	0.423318	-4.46262	8.1e-06	0.00181441	57.6945	otoferlin
Lrtm2	Q8BGX3	211187	ENSMUSG00000055003	-1.91331	0.34779	-5.50134	3.77e-08	1.93e-05	217.72	leucine-rich repeats and transmembrane domains 2
Col5a2	Q3U962	12832	ENSMUSG00000026042	-1.91473	0.240399	-7.96479	1.66e-15	2.64e-12	212.325	collagen, type V, alpha 2
Col11a2	Q64739	12815	ENSMUSG00000024330	-1.97843	0.256401	-7.71614	1.2e-14	1.53e-11	249.691	collagen, type XI, alpha 2
Phex	P70669	18675	ENSMUSG00000057457	-1.98183	0.215789	-9.18414	4.15e-20	8.83e-17	321.955	phosphate regulating endopeptidase homolog, X-linked
Ccn4	O54775	22402	ENSMUSG00000005124	-2.03216	0.282796	-7.18595	6.67e-13	7.1e-10	181.688	cellular communication network factor 4
Lipc	P27656	15450	ENSMUSG00000032207	-2.0571	0.505493	-4.0695	4.71e-05	0.00836794	23.578	lipase, hepatic
Entpd3	Q8BFW6	215446	ENSMUSG00000041608	-2.09286	0.39177	-5.34206	9.19e-08	4.19e-05	53.4225	ectonucleoside triphosphate diphosphohydrolase 3
Col3a1	P08121	12825	ENSMUSG00000026043	-2.10823	0.2566	-8.21603	2.1e-16	3.84e-13	379.671	collagen, type III, alpha 1
Ifitm5	O88728	73835	ENSMUSG00000025489	-2.13809	0.598444	-3.57276	0.000353242	0.039932	22.0128	interferon induced transmembrane protein 5
Bglap2	P86547	12097	ENSMUSG00000074486	-2.2516	0.368388	-6.11204	9.84e-10	6.28e-07	55.7938	bone gamma-carboxyglutamate protein 2
Prx	O55103	19153	ENSMUSG00000053198	-2.37419	0.619049	-3.83523	0.000125448	0.0183936	40.1225	periaxin
Bglap	P86546	12096	ENSMUSG00000074483	-2.4098	0.253335	-9.51229	1.87e-21	4.76e-18	215.775	bone gamma carboxyglutamate protein
Col11a1	Q3UST0	12814	ENSMUSG00000027966	-2.57164	0.219355	-11.7236	9.65e-32	6.16e-28	813.705	collagen, type XI, alpha 1
Snap91	Q61548	20616	ENSMUSG00000033419	-2.60568	0.638352	-4.08188	4.47e-05	0.00815203	68.1288	synaptosomal-associated protein 91
Smpd3	Q9JJY3	58994	ENSMUSG00000031906	-2.67159	0.391716	-6.82023	9.09e-12	8.29e-09	71.9596	sphingomyelin phosphodiesterase 3, neutral
Dmp1	O55188	13406	ENSMUSG00000029307	-2.71661	0.349716	-7.76805	7.97e-15	1.13e-11	72.3742	dentin matrix protein 1
Fbn2	Q61555	14119	ENSMUSG00000024598	-2.73076	0.51325	-5.32053	1.03e-07	4.41e-05	29.617	fibrillin 2
Sost	B2RQA5	74499	ENSMUSG00000001494	-2.86997	0.572481	-5.01323	5.35e-07	0.000189924	61.4544	sclerostin
Adamts14	B2RXX5	237360	ENSMUSG00000059901	-2.99131	0.815529	-3.66794	0.00024451	0.0294658	11.1675	a disintegrin-like and metallopeptidase (reprolysin type) with thrombospondin type 1 motif, 14
Csrnp3	P59055	77771	ENSMUSG00000044647	-3.00365	0.660438	-4.54798	5.42e-06	0.00128128	19.5703	cysteine-serine-rich nuclear protein 3
Mepe	Q8K4L6	94111	ENSMUSG00000053863	-3.09493	0.469528	-6.59157	4.35e-11	3.71e-08	61.6373	matrix extracellular phosphoglycoprotein with ASARM motif (bone)
Cdh10	P70408	320873	ENSMUSG00000022321	-3.1819	0.882826	-3.60422	0.000313092	0.0366921	10.9077	cadherin 10
Col2a1	P28481	12824	ENSMUSG00000022483	-3.2466	0.339188	-9.57168	1.05e-21	3.36e-18	143.058	collagen, type II, alpha 1
Tnn	Q80Z71	329278	ENSMUSG00000026725	-3.50524	0.648713	-5.40337	6.54e-08	3.09e-05	24.5608	tenascin N
Prss35	Q8C0F9	244954	ENSMUSG00000033491	-3.56311	0.551702	-6.4584	1.06e-10	7.95e-08	37.7558	protease, serine 35
