# Supplementary material for: Functional, Morphological and Molecular Changes Reveal the Mechanisms Associated with Age-Related Vestibular Loss
Source: Biomolecules. 2023 Sep 21;13(9):1429. doi: 10.3390/biom13091429 (PMC10526133; doi:10.3390/biom13091429)
Supplement: Supplementary file 1 [file biomolecules-13-01429-s001.zip › Supplemental Table S2_VS_gProfiler.xlsx]

## Sheet: UPREGULATED
Category	source	term_name	term_id	adjusted_p_value	negative_log10_of_adjusted_p_value	term_size	query_size	intersection_size	effective_domain_size	intersections
Immunological	GO:BP	positive regulation of biological process	GO:0048518	1.4729e-05	4.83183	6729	51	32	27334	JCHAIN,CXCL13,CELA1,CCL8,COMP,CIITA,MEDAG,PENK,CD74,H2-AA,RPS19,P2RY1,H2-AB1,C4B,AIF1,CTSC,SLC23A2,HSPB8,CXCL12,CTSS,TMSB4X,C1QC,CAVIN2,C1QA,RPS9,ATF5,ANXA1,GAS6,CST3,KLF6,RPL4,RPL37
Immunological	GO:BP	response to stress	GO:0006950	1.58954e-10	9.79873	4131	48	30	27334	JCHAIN,CXCL13,CELA1,CCL8,COMP,WFDC17,CIITA,PENK,CD74,H2-AA,RPS19,P2RY1,H2-AB1,WFDC21,C4B,AIF1,CTSC,SLC23A2,HSPB8,LYZ2,CXCL12,CTSS,CTLA2A,C1QC,RPL13A,C1QA,ANXA1,GAS6,CST3,ATP1A2
Immunological	GO:BP	response to stimulus	GO:0050896	0.00433819	2.36269	10569	38	29	27334	JCHAIN,CXCL13,CLPS,CELA1,CCL8,COMP,WFDC17,CIITA,PENK,H2-EB1,CD74,ADAP2,H2-AA,RPS19,P2RY1,H2-AB1,WFDC21,C4B,AIF1,CTSC,SLC23A2,HSPB8,LYZ2,H2-DMB1,CXCL12,CTSS,CTLA2A,C1QC,RPL13A
Immunological	GO:BP	positive regulation of cellular process	GO:0048522	0.00240402	2.61906	6038	51	27	27334	CXCL13,CELA1,CCL8,COMP,CIITA,MEDAG,CD74,H2-AA,P2RY1,H2-AB1,AIF1,CTSC,SLC23A2,HSPB8,CXCL12,CTSS,TMSB4X,CAVIN2,C1QA,RPS9,ATF5,ANXA1,GAS6,CST3,KLF6,RPL4,RPL37
Immunological	GO:BP	response to external stimulus	GO:0009605	1.79899e-09	8.74497	3196	48	26	27334	JCHAIN,CXCL13,CLPS,CCL8,WFDC17,CIITA,PENK,CD74,H2-AA,RPS19,P2RY1,H2-AB1,WFDC21,C4B,AIF1,CTSC,LYZ2,CXCL12,CTSS,CTLA2A,C1QC,RPL13A,C1QA,ANXA1,GAS6,ATP1A2
Immunological	GO:BP	defense response	GO:0006952	5.56526e-14	13.2545	1850	48	25	27334	JCHAIN,CXCL13,CELA1,CCL8,WFDC17,CIITA,PENK,CD74,H2-AA,RPS19,H2-AB1,WFDC21,C4B,AIF1,CTSC,LYZ2,CXCL12,CTSS,CTLA2A,C1QC,RPL13A,C1QA,ANXA1,CST3,ATP1A2
Immunological	GO:BP	immune system process	GO:0002376	5.92732e-10	9.22714	2712	45	24	27334	JCHAIN,CXCL13,CCL8,WFDC17,CIITA,H2-EB1,CD74,H2-AA,RPS19,H2-AB1,WFDC21,C4B,AIF1,CTSC,H2-DMB1,CXCL12,CTSS,CTLA2A,C1QC,RPL13A,RPS24,C1QA,ANXA1,GAS6
Immunological	GO:BP	negative regulation of biological process	GO:0048519	0.0312195	1.50557	6022	48	24	27334	CXCL13,CELA1,COMP,WFDC17,CIITA,CD74,H2-AA,RPS19,P2RY1,WFDC21,C4B,AIF1,CTSC,SLC23A2,CXCL12,TMSB4X,CTLA2A,C1QC,RPL13A,ATF5,ANXA1,GAS6,CST3,ATP1A2
Immunological	GO:CC	extracellular region	GO:0005576	1.27843e-10	9.89332	2696	46	24	27387	CTRL,JCHAIN,CXCL13,CLPS,CELA1,CEL,CCL8,COMP,WFDC17,PENK,CD74,APOL11B,WFDC21,C4B,CTSC,LYZ2,CXCL12,CTSS,CTLA2A,C1QC,C1QA,ANXA1,GAS6,CST3
Immunological	GO:CC	extracellular space	GO:0005615	2.96195e-11	10.5284	2004	46	22	27387	CTRL,JCHAIN,CXCL13,CELA1,CEL,CCL8,COMP,WFDC17,CD74,APOL11B,WFDC21,C4B,CTSC,LYZ2,CXCL12,CTSS,CTLA2A,C1QC,C1QA,ANXA1,GAS6,CST3
Immunological	GO:BP	immune response	GO:0006955	2.20004e-10	9.65757	1868	44	21	27334	JCHAIN,CXCL13,CCL8,WFDC17,CIITA,H2-EB1,CD74,H2-AA,RPS19,H2-AB1,WFDC21,C4B,AIF1,CTSC,H2-DMB1,CXCL12,CTSS,C1QC,RPL13A,C1QA,ANXA1
Immunological	GO:BP	biological process involved in interspecies interaction between organisms	GO:0044419	9.61527e-10	9.01704	1958	45	21	27334	JCHAIN,CXCL13,CLPS,CCL8,WFDC17,CIITA,PENK,CD74,H2-AA,RPS19,H2-AB1,WFDC21,C4B,AIF1,LYZ2,CXCL12,C1QC,RPL13A,C1QA,ANXA1,GAS6
Immunological	GO:BP	response to other organism	GO:0051707	1.49158e-09	8.82635	1810	44	20	27334	JCHAIN,CXCL13,CLPS,CCL8,WFDC17,CIITA,PENK,CD74,H2-AA,RPS19,H2-AB1,WFDC21,C4B,AIF1,LYZ2,CXCL12,C1QC,RPL13A,C1QA,ANXA1
Immunological	GO:BP	response to external biotic stimulus	GO:0043207	1.55373e-09	8.80862	1814	44	20	27334	JCHAIN,CXCL13,CLPS,CCL8,WFDC17,CIITA,PENK,CD74,H2-AA,RPS19,H2-AB1,WFDC21,C4B,AIF1,LYZ2,CXCL12,C1QC,RPL13A,C1QA,ANXA1
Immunological	GO:BP	response to biotic stimulus	GO:0009607	2.27877e-09	8.6423	1852	44	20	27334	JCHAIN,CXCL13,CLPS,CCL8,WFDC17,CIITA,PENK,CD74,H2-AA,RPS19,H2-AB1,WFDC21,C4B,AIF1,LYZ2,CXCL12,C1QC,RPL13A,C1QA,ANXA1
Immunological	GO:BP	regulation of multicellular organismal process	GO:0051239	0.000606394	3.21725	3230	50	20	27334	CXCL13,CELA1,COMP,PENK,CD74,H2-AA,RPS19,P2RY1,H2-AB1,AIF1,CTSC,CXCL12,CTSS,CTLA2A,C1QC,ATF5,ANXA1,GAS6,ATP1A2,RPL4
Immunological	GO:BP	response to organic substance	GO:0010033	0.000814606	3.08905	3453	48	20	27334	CXCL13,CCL8,COMP,CIITA,PENK,CD74,H2-AA,P2RY1,H2-AB1,WFDC21,AIF1,CTSC,SLC23A2,HSPB8,CXCL12,CTSS,RPL13A,ANXA1,GAS6,ATP1A2
Immunological	GO:BP	defense response to other organism	GO:0098542	7.58417e-10	9.12009	1303	44	18	27334	JCHAIN,CXCL13,CCL8,WFDC17,CIITA,CD74,H2-AA,RPS19,H2-AB1,WFDC21,C4B,AIF1,LYZ2,CXCL12,C1QC,RPL13A,C1QA,ANXA1
Immunological	GO:BP	response to chemical	GO:0042221	0.0319484	1.49555	5657	33	18	27334	CXCL13,CLPS,CCL8,COMP,CIITA,PENK,CD74,H2-AA,RPS19,P2RY1,H2-AB1,WFDC21,AIF1,CTSC,SLC23A2,HSPB8,CXCL12,CTSS
Immunological	GO:BP	cellular response to chemical stimulus	GO:0070887	0.0235513	1.62799	3164	48	17	27334	CXCL13,CCL8,CIITA,PENK,CD74,RPS19,P2RY1,H2-AB1,AIF1,SLC23A2,HSPB8,CXCL12,CTSS,RPL13A,ANXA1,GAS6,ATP1A2
Immunological	GO:BP	positive regulation of response to stimulus	GO:0048584	0.000977443	3.00991	2382	45	16	27334	CXCL13,CCL8,PENK,CD74,RPS19,P2RY1,H2-AB1,C4B,AIF1,CTSC,CXCL12,CTSS,C1QC,C1QA,ANXA1,GAS6
Immunological	GO:BP	cellular response to organic substance	GO:0071310	0.00352035	2.45341	2434	48	16	27334	CXCL13,CCL8,CIITA,PENK,CD74,P2RY1,H2-AB1,AIF1,SLC23A2,HSPB8,CXCL12,CTSS,RPL13A,ANXA1,GAS6,ATP1A2
Immunological	GO:BP	innate immune response	GO:0045087	4.37777e-08	7.35875	1014	44	15	27334	JCHAIN,CCL8,WFDC17,CIITA,CD74,H2-AA,RPS19,H2-AB1,WFDC21,C4B,AIF1,C1QC,RPL13A,C1QA,ANXA1
Immunological	GO:MF	molecular function regulator activity	GO:0098772	0.0129511	1.88769	2011	51	14	25287	CXCL13,CLPS,CCL8,WFDC17,PENK,ADAP2,WFDC21,C4B,CTSC,CXCL12,ANXA1,GAS6,CST3,RPL37
Immunological	GO:BP	regulation of immune system process	GO:0002682	0.000215492	3.66657	1575	45	14	27334	CXCL13,CD74,H2-AA,RPS19,H2-AB1,C4B,AIF1,CTSC,CXCL12,CTLA2A,C1QC,C1QA,ANXA1,GAS6
Immunological	GO:BP	positive regulation of immune system process	GO:0002684	3.70693e-05	4.43099	1138	45	13	27334	CXCL13,CD74,H2-AA,RPS19,H2-AB1,C4B,AIF1,CTSC,CXCL12,C1QC,C1QA,ANXA1,GAS6
Immunological	GO:BP	positive regulation of multicellular organismal process	GO:0051240	0.0421248	1.37546	1892	50	13	27334	CELA1,PENK,CD74,H2-AA,RPS19,P2RY1,H2-AB1,AIF1,CTSC,CXCL12,ANXA1,GAS6,RPL4
Immunological	GO:BP	adaptive immune response	GO:0002250	8.14726e-08	7.08899	553	44	12	27334	JCHAIN,H2-EB1,CD74,H2-AA,H2-AB1,C4B,CTSC,H2-DMB1,CTSS,C1QC,C1QA,ANXA1
Immunological	GO:BP	inflammatory response	GO:0006954	2.99886e-06	5.52304	759	44	12	27334	CXCL13,CELA1,CCL8,CIITA,RPS19,C4B,AIF1,CTSC,CTSS,CTLA2A,C1QA,ANXA1
Immunological	GO:BP	response to cytokine	GO:0034097	0.000462388	3.33499	1170	45	12	27334	CXCL13,CCL8,CIITA,CD74,H2-AA,H2-AB1,WFDC21,AIF1,CXCL12,RPL13A,ANXA1,GAS6
Immunological	GO:BP	cell activation	GO:0001775	0.000656426	3.18281	1209	45	12	27334	COMP,CD74,H2-AA,P2RY1,H2-AB1,AIF1,CTSC,CXCL12,CTLA2A,C1QA,ANXA1,GAS6
Immunological	GO:BP	cell migration	GO:0016477	0.0498241	1.30256	1539	45	11	27334	CXCL13,CCL8,CD74,RPS19,P2RY1,AIF1,CXCL12,TMSB4X,RPL13A,ANXA1,GAS6
Immunological	GO:BP	locomotion	GO:0040011	0.0383699	1.41601	1394	48	11	27334	CXCL13,CCL8,CD74,RPS19,AIF1,CXCL12,TMSB4X,RPL13A,ANXA1,GAS6,ATP1A2
Immunological	GO:MF	protein-containing complex binding	GO:0044877	0.00109962	2.95876	1557	33	11	25287	JCHAIN,CEL,COMP,CIITA,CD74,H2-AA,H2-AB1,C4B,AIF1,CXCL12,CTSS
Immunological	GO:BP	humoral immune response	GO:0006959	4.12824e-07	6.38423	392	41	10	27334	JCHAIN,CXCL13,CCL8,WFDC17,RPS19,WFDC21,C4B,CXCL12,C1QC,C1QA
Immunological	GO:BP	regulation of response to external stimulus	GO:0032101	0.0111913	1.95112	1058	45	10	27334	CXCL13,CD74,RPS19,AIF1,CTSC,CXCL12,CTSS,CTLA2A,ANXA1,GAS6
Immunological	GO:BP	leukocyte activation	GO:0045321	0.0140698	1.85171	1086	45	10	27334	CD74,H2-AA,H2-AB1,AIF1,CTSC,CXCL12,CTLA2A,C1QA,ANXA1,GAS6
Immunological	GO:BP	leukocyte chemotaxis	GO:0030595	2.21613e-07	6.6544	232	45	9	27334	CXCL13,CCL8,CD74,RPS19,AIF1,CXCL12,RPL13A,ANXA1,GAS6
Immunological	GO:BP	cell chemotaxis/leukocyte migration	GO:0060326	3.46863e-06	5.45984	317	45	9	27334	CXCL13,CCL8,CD74,RPS19,AIF1,CXCL12,RPL13A,ANXA1,GAS6
Immunological	GO:BP	leukocyte migration	GO:0050900	1.75387e-05	4.756	382	45	9	27334	CXCL13,CCL8,CD74,RPS19,AIF1,CXCL12,RPL13A,ANXA1,GAS6
Immunological	GO:BP	chemotaxis	GO:0006935	0.001098	2.9594	622	45	9	27334	CXCL13,CCL8,CD74,RPS19,AIF1,CXCL12,RPL13A,ANXA1,GAS6
Immunological	GO:BP	taxis	GO:0042330	0.00112768	2.94781	624	45	9	27334	CXCL13,CCL8,CD74,RPS19,AIF1,CXCL12,RPL13A,ANXA1,GAS6
Immunological	GO:BP	response to bacterium	GO:0009617	0.0190126	1.72096	1061	38	9	27334	JCHAIN,CXCL13,CLPS,WFDC17,PENK,RPS19,WFDC21,LYZ2,RPL13A
Immunological	GO:BP	myeloid leukocyte migration	GO:0097529	6.84196e-06	5.16482	239	44	8	27334	CXCL13,CCL8,CD74,RPS19,AIF1,CXCL12,RPL13A,ANXA1
Immunological	GO:BP	positive regulation of response to external stimulus	GO:0032103	0.00741081	2.13013	584	45	8	27334	CXCL13,CD74,RPS19,AIF1,CTSC,CXCL12,CTSS,GAS6
Immunological	GO:BP	regulation of leukocyte activation	GO:0002694	0.0302943	1.51864	709	45	8	27334	CD74,H2-AA,H2-AB1,AIF1,CTSC,CTLA2A,ANXA1,GAS6
Immunological	GO:BP	immune effector process	GO:0002252	0.0443451	1.35315	766	44	8	27334	CD74,RPS19,H2-AB1,C4B,CTSC,C1QC,C1QA,ANXA1
Immunological	GO:BP	antimicrobial humoral response	GO:0019730	9.7957e-07	6.00896	159	32	7	27334	JCHAIN,CXCL13,CCL8,WFDC17,RPS19,WFDC21,CXCL12
Immunological	GO:BP	response to type II interferon	GO:0034341	3.12296e-06	5.50543	156	38	7	27334	CCL8,CIITA,CD74,H2-AA,H2-AB1,AIF1,RPL13A
Immunological	GO:BP	mononuclear cell migration	GO:0071674	4.24585e-05	4.37204	190	45	7	27334	CXCL13,CCL8,RPS19,AIF1,CXCL12,ANXA1,GAS6
Immunological	GO:BP	adaptive immune response based on somatic recombination of immune receptors built from immunoglobulin superfamily domains	GO:0002460	0.00652743	2.18526	411	44	7	27334	CD74,H2-AB1,C4B,CTSC,C1QC,C1QA,ANXA1
Immunological	GO:BP	regulation of cell-cell adhesion	GO:0022407	0.0174704	1.7577	478	44	7	27334	CXCL13,CD74,H2-AA,H2-AB1,AIF1,CXCL12,ANXA1
Immunological	GO:BP	positive regulation of cell adhesion	GO:0045785	0.0199739	1.69954	488	44	7	27334	CXCL13,CD74,H2-AA,H2-AB1,AIF1,CXCL12,ANXA1
Immunological	GO:BP	positive regulation of leukocyte activation	GO:0002696	0.0248732	1.60427	493	45	7	27334	CD74,H2-AA,H2-AB1,AIF1,CTSC,ANXA1,GAS6
Immunological	GO:BP	positive regulation of cell activation	GO:0050867	0.0317161	1.49872	512	45	7	27334	CD74,H2-AA,H2-AB1,AIF1,CTSC,ANXA1,GAS6
Immunological	GO:BP	T cell activation	GO:0042110	0.0456183	1.34086	555	44	7	27334	CD74,H2-AA,H2-AB1,AIF1,CXCL12,CTLA2A,ANXA1
Immunological	GO:CC	lysosome/lytic vacuole/vacuole	GO:0005764	0.00674005	2.17134	538	46	7	27387	CD74,H2-AA,CTSC,CTSS,CTLA2A,ANXA1,CST3
Immunological	GO:CC	lytic vacuole	GO:0000323	0.00674005	2.17134	538	46	7	27387	CD74,H2-AA,CTSC,CTSS,CTLA2A,ANXA1,CST3
Immunological	GO:CC	vacuole	GO:0005773	0.019729	1.70489	638	46	7	27387	CD74,H2-AA,CTSC,CTSS,CTLA2A,ANXA1,CST3
Immunological	GO:BP	antigen processing and presentation of exogenous peptide antigen via MHC class II	GO:0019886	8.55597e-11	10.0677	19	33	6	27334	H2-EB1,CD74,H2-AA,H2-AB1,H2-DMB1,CTSS
Immunological	GO:BP	antigen processing and presentation of peptide antigen via MHC class II	GO:0002495	3.17255e-10	9.49859	23	33	6	27334	H2-EB1,CD74,H2-AA,H2-AB1,H2-DMB1,CTSS
Immunological	GO:BP	antigen processing and presentation of peptide or polysaccharide antigen via MHC class II	GO:0002504	5.55645e-10	9.2552	25	33	6	27334	H2-EB1,CD74,H2-AA,H2-AB1,H2-DMB1,CTSS
Immunological	GO:BP	antigen processing and presentation of exogenous peptide antigen	GO:0002478	1.17901e-09	8.92848	28	33	6	27334	H2-EB1,CD74,H2-AA,H2-AB1,H2-DMB1,CTSS
Immunological	GO:BP	antigen processing and presentation of exogenous antigen	GO:0019884	4.18753e-09	8.37804	34	33	6	27334	H2-EB1,CD74,H2-AA,H2-AB1,H2-DMB1,CTSS
Immunological	GO:BP	antigen processing and presentation of peptide antigen	GO:0048002	3.62341e-07	6.44088	69	33	6	27334	H2-EB1,CD74,H2-AA,H2-AB1,H2-DMB1,CTSS
Immunological	GO:BP	antigen processing and presentation	GO:0019882	7.35701e-06	5.1333	113	33	6	27334	H2-EB1,CD74,H2-AA,H2-AB1,H2-DMB1,CTSS
Immunological	GO:BP	cell killing	GO:0001906	0.000194583	3.71089	202	32	6	27334	CXCL13,CCL8,RPS19,CTSC,LYZ2,CXCL12
Immunological	GO:BP	regulation of leukocyte migration	GO:0002685	0.00418053	2.37877	238	45	6	27334	CXCL13,CD74,AIF1,CXCL12,ANXA1,GAS6
Immunological	GO:BP	defense response to bacterium	GO:0042742	0.0185324	1.73207	475	30	6	27334	JCHAIN,CXCL13,WFDC17,RPS19,WFDC21,LYZ2
Immunological	GO:BP	regulation of leukocyte differentiation	GO:1902105	0.0304084	1.51701	337	45	6	27334	CD74,H2-AA,CTLA2A,C1QC,ANXA1,GAS6
Immunological	GO:BP	regulation of leukocyte cell-cell adhesion	GO:1903037	0.0368374	1.43371	357	44	6	27334	CD74,H2-AA,H2-AB1,AIF1,CXCL12,ANXA1
Immunological	GO:BP	regulation of T cell activation	GO:0050863	0.0380112	1.42009	359	44	6	27334	CD74,H2-AA,H2-AB1,AIF1,CTLA2A,ANXA1
Immunological	GO:MF	G protein-coupled receptor binding	GO:0001664	0.0194281	1.71157	316	32	5	25287	CXCL13,CCL8,PENK,P2RY1,CXCL12
Immunological	GO:BP	killing of cells of another organism	GO:0031640	9.67112e-06	5.01452	56	32	5	27334	CXCL13,CCL8,RPS19,LYZ2,CXCL12
Immunological	GO:BP	monocyte chemotaxis	GO:0002548	0.000127744	3.89366	67	44	5	27334	CCL8,RPS19,AIF1,CXCL12,ANXA1
Immunological	GO:BP	cellular response to type II interferon	GO:0071346	0.00153842	2.81293	128	38	5	27334	CCL8,CIITA,H2-AB1,AIF1,RPL13A
Immunological	GO:BP	positive regulation of leukocyte chemotaxis	GO:0002690	0.00164852	2.78291	109	45	5	27334	CXCL13,CD74,AIF1,CXCL12,GAS6
Immunological	GO:BP	lymphocyte migration	GO:0072676	0.00197099	2.70532	113	45	5	27334	CXCL13,CCL8,AIF1,CXCL12,GAS6
Immunological	GO:BP	regulation of leukocyte chemotaxis	GO:0002688	0.00456947	2.34013	134	45	5	27334	CXCL13,CD74,AIF1,CXCL12,GAS6
Immunological	GO:BP	positive regulation of chemotaxis	GO:0050921	0.0112129	1.95028	161	45	5	27334	CXCL13,CD74,AIF1,CXCL12,GAS6
Immunological	GO:BP	positive regulation of cell-cell adhesion	GO:0022409	0.013146	1.88121	309	25	5	27334	CXCL13,CD74,H2-AA,H2-AB1,AIF1
Immunological	GO:BP	positive regulation of leukocyte migration	GO:0002687	0.0133962	1.87302	167	45	5	27334	CXCL13,CD74,AIF1,CXCL12,GAS6
Immunological	GO:BP	regulation of lymphocyte differentiation	GO:0045619	0.0404702	1.39286	210	45	5	27334	CD74,H2-AA,CTLA2A,ANXA1,GAS6
Immunological	GO:CC	MHC class II protein complex	GO:0042613	2.34841e-10	9.62923	12	31	5	27387	H2-EB1,CD74,H2-AA,H2-AB1,H2-DMB1
Immunological	GO:CC	MHC protein complex	GO:0042611	9.45219e-08	7.02447	35	31	5	27387	H2-EB1,CD74,H2-AA,H2-AB1,H2-DMB1
Immunological	GO:BP	lymphocyte chemotaxis	GO:0048247	0.00454964	2.34202	59	45	4	27334	CXCL13,CCL8,CXCL12,GAS6
Immunological	GO:BP	positive regulation of mononuclear cell migration	GO:0071677	0.0187185	1.72773	84	45	4	27334	CXCL13,AIF1,CXCL12,GAS6
Immunological	GO:BP	antimicrobial humoral immune response mediated by antimicrobial peptide	GO:0061844	0.0198927	1.70131	121	32	4	27334	CXCL13,CCL8,RPS19,CXCL12
Immunological	GO:MF	MHC class II protein complex binding	GO:0023026	2.5435e-05	4.59457	10	21	3	25287	CD74,H2-AA,H2-AB1
Immunological	GO:MF	MHC protein complex binding	GO:0023023	0.000172221	3.76391	18	21	3	25287	CD74,H2-AA,H2-AB1
Immunological	GO:MF	chemokine activity	GO:0008009	0.0108592	1.9642	45	32	3	25287	CXCL13,CCL8,CXCL12
Immunological	GO:BP	positive regulation of T cell migration	GO:2000406	0.0183692	1.73591	37	32	3	27334	CXCL13,AIF1,CXCL12
Immunological	GO:BP	neutrophil chemotaxis	GO:0030593	0.0305865	1.51447	103	14	3	27334	CXCL13,CCL8,CD74
Immunological	GO:BP	positive regulation of lymphocyte migration	GO:2000403	0.0311365	1.50673	44	32	3	27334	CXCL13,AIF1,CXCL12
Immunological	GO:BP	regulation of T cell migration	GO:2000404	0.0458601	1.33857	50	32	3	27334	CXCL13,AIF1,CXCL12
Immunological	GO:CC	multivesicular body	GO:0005771	0.0319598	1.4954	60	46	3	27387	CD74,H2-AB1,CST3
Immunological	GO:MF	CCR chemokine receptor binding	GO:0048020	0.0432924	1.36359	56	7	2	25287	CXCL13,CCL8
Immunological	GO:BP	MHC class II protein complex assembly	GO:0002399	0.0336203	1.4734	9	21	2	27334	H2-AA,H2-AB1
Immunological	GO:BP	peptide antigen assembly with MHC class II protein complex	GO:0002503	0.0336203	1.4734	9	21	2	27334	H2-AA,H2-AB1
Immunological	GO:BP	elastin catabolic process	GO:0060309	0.0276469	1.55835	4	46	2	27334	CELA1,CST3
Immunological	GO:CC	complement component C1q complex	GO:0062167	0.00147603	2.8309	3	41	2	27387	C1QC,C1QA
Immunological	GO:CC	complement component C1 complex	GO:0005602	0.00147603	2.8309	3	41	2	27387	C1QC,C1QA
Immunological	GO:CC	dimeric IgA immunoglobulin complex	GO:0071750	0.0328946	1.48288	2	2	1	27387	JCHAIN
Immunological	GO:CC	secretory dimeric IgA immunoglobulin complex	GO:0071752	0.0328946	1.48288	2	2	1	27387	JCHAIN
Cell signalling/metabolism	GO:CC	synapse	GO:0045202	0.0197758	1.70387	1515	51	11	27387	PENK,RPS19,P2RY1,C4B,C1QC,C1QA,RPS9,ANXA1,ATP1A2,RPL4,RPL37
Cell signalling/metabolism	GO:MF	lipid binding	GO:0008289	0.0140283	1.853	870	48	9	25287	JCHAIN,CEL,COMP,ADAP2,APOL11B,CAVIN2,ANXA1,GAS6,ATP1A2
Cell signalling/metabolism	GO:MF	carbohydrate derivative binding	GO:0097367	0.0348422	1.45789	2277	10	6	25287	JCHAIN,CXCL13,CEL,CCL8,COMP,CIITA
Cell signalling/metabolism	GO:MF	glycosaminoglycan binding	GO:0005539	0.000160725	3.79392	219	8	4	25287	JCHAIN,CXCL13,CCL8,COMP
Cell signalling/metabolism	GO:BP	sensory perception of pain	GO:0019233	0.0498055	1.30272	148	33	4	27334	PENK,P2RY1,CXCL12,CTSS
Cell signalling/metabolism	GO:MF	heparin binding	GO:0008201	0.0057537	2.24005	159	8	3	25287	CXCL13,CCL8,COMP
Cell signalling/metabolism	GO:MF	sulfur compound binding	GO:1901681	0.0298136	1.52559	276	8	3	25287	CXCL13,CCL8,COMP
Cell signalling/metabolism	GO:MF	heparin/sulfur compound binding*						3	25287	CXCL13,CCL8,COMP
Development and differentiation	GO:BP	developmental process	GO:0032502	0.00430911	2.36561	6802	50	28	27334	CXCL13,CELA1,CCL8,COMP,CIITA,MEDAG,PENK,CD74,ADAP2,H2-AA,RPS19,P2RY1,H2-AB1,WFDC21,CTSC,SLC23A2,CXCL12,TMSB4X,CTLA2A,PDLIM2,C1QC,RPL13A,C1QA,ATF5,ANXA1,GAS6,ATP1A2,RPL4
Development and differentiation	GO:BP	anatomical structure development	GO:0048856	0.0354917	1.44987	6197	50	25	27334	CXCL13,CELA1,CCL8,COMP,PENK,CD74,ADAP2,H2-AA,RPS19,P2RY1,H2-AB1,CTSC,SLC23A2,CXCL12,TMSB4X,CTLA2A,PDLIM2,C1QC,RPL13A,C1QA,ATF5,ANXA1,GAS6,ATP1A2,RPL4
Development and differentiation	GO:BP	cell differentiation	GO:0030154	0.0279192	1.5541	4666	45	20	27334	CELA1,CCL8,COMP,MEDAG,PENK,CD74,H2-AA,RPS19,P2RY1,H2-AB1,WFDC21,SLC23A2,CXCL12,TMSB4X,CTLA2A,C1QC,C1QA,ATF5,ANXA1,GAS6
Development and differentiation	GO:BP	cellular developmental process	GO:0048869	0.030984	1.50886	4698	45	20	27334	CELA1,CCL8,COMP,MEDAG,PENK,CD74,H2-AA,RPS19,P2RY1,H2-AB1,WFDC21,SLC23A2,CXCL12,TMSB4X,CTLA2A,C1QC,C1QA,ATF5,ANXA1,GAS6
Development and differentiation	GO:BP	regulation of developmental process	GO:0050793	0.000854619	3.06823	2681	45	17	27334	CELA1,CCL8,COMP,MEDAG,CD74,H2-AA,RPS19,P2RY1,CTSC,SLC23A2,CXCL12,TMSB4X,CTLA2A,C1QC,ATF5,ANXA1,GAS6
Development and differentiation	GO:BP	regulation of cell differentiation	GO:0045595	0.00269488	2.56946	1723	50	14	27334	CELA1,CCL8,MEDAG,CD74,H2-AA,RPS19,CXCL12,TMSB4X,CTLA2A,C1QC,ATF5,ANXA1,GAS6,RPL4
Development and differentiation	GO:BP	regulation of multicellular organismal development	GO:2000026	0.0249869	1.60229	1529	50	12	27334	CELA1,COMP,CD74,H2-AA,CTSC,CXCL12,CTLA2A,C1QC,ATF5,ANXA1,GAS6,RPL4
Development and differentiation	GO:BP	regulation of cell development	GO:0060284	0.00853896	2.06859	915	50	10	27334	CD74,H2-AA,RPS19,CXCL12,CTLA2A,C1QC,ATF5,ANXA1,GAS6,RPL4
Translation	GO:MF	structural constituent of ribosome	GO:0003735	0.00271045	2.56696	350	51	7	25287	RPS19,RPL13A,RPS24,RPS9,RPL34,RPL4,RPL37
Translation	GO:BP	cytoplasmic translation	GO:0002181	2.57533e-05	4.58917	155	51	7	27334	RPS19,RPL13A,RPS24,RPS9,RPL34,RPL4,RPL37
Translation	GO:CC	cytosolic ribosome	GO:0022626	4.28313e-07	6.36824	115	51	7	27387	RPS19,RPL13A,RPS24,RPS9,RPL34,RPL4,RPL37
Translation	GO:CC	ribosomal subunit	GO:0044391	2.58783e-05	4.58706	208	51	7	27387	RPS19,RPL13A,RPS24,RPS9,RPL34,RPL4,RPL37
Translation	GO:CC	cytosolic large ribosomal subunit	GO:0022625	0.00158968	2.79869	66	51	4	27387	RPL13A,RPL34,RPL4,RPL37
Translation	GO:CC	ribosome	GO:0005840	0.00272349	2.56487	419	51	7	27387	RPS19,RPL13A,RPS24,RPS9,RPL34,RPL4,RPL37
Translation	GO:CC	cytosolic small ribosomal subunit	GO:0022627	0.0116852	1.93236	47	42	3	27387	RPS19,RPS24,RPS9
Translation	GO:CC	large ribosomal subunit	GO:0015934	0.0222746	1.65219	129	51	4	27387	RPL13A,RPL34,RPL4,RPL37
Enzyme regulation	GO:MF	enzyme regulator activity	GO:0030234	0.0108247	1.96559	1219	51	11	25287	CLPS,CCL8,WFDC17,ADAP2,WFDC21,C4B,CTSC,ANXA1,GAS6,CST3,RPL37
Enzyme regulation	GO:MF	enzyme inhibitor activity	GO:0004857	0.00868105	2.06143	419	51	7	25287	WFDC17,WFDC21,C4B,ANXA1,GAS6,CST3,RPL37
Enzyme regulation	GO:MF	peptidase regulator activity	GO:0061134	0.00395512	2.40284	270	46	6	25287	WFDC17,WFDC21,C4B,CTSC,GAS6,CST3
Enzyme regulation	GO:MF	endopeptidase inhibitor activity	GO:0004866	0.01929	1.71467	216	46	5	25287	WFDC17,WFDC21,C4B,GAS6,CST3
Enzyme regulation	GO:MF	peptidase inhibitor activity	GO:0030414	0.0229265	1.63966	224	46	5	25287	WFDC17,WFDC21,C4B,GAS6,CST3
Enzyme regulation	GO:MF	endopeptidase regulator activity	GO:0061135	0.0281937	1.54985	234	46	5	25287	WFDC17,WFDC21,C4B,GAS6,CST3
Ageing	GO:BP	aging	GO:0007568	0.000861822	3.06458	200	41	6	27334	COMP,CIITA,PENK,P2RY1,CTSC,C1QA
Other	GO:CC	cellular anatomical entity	GO:0110165	0.0205013	1.68822	22824	51	51	27387	CTRL,JCHAIN,CXCL13,CLPS,CELA1,CEL,CCL8,COMP,WFDC17,CIITA,MEDAG,PENK,H2-EB1,CD74,ADAP2,H2-AA,APOL11B,MS4A4B,RPS19,P2RY1,H2-AB1,WFDC21,GIMAP1,C4B,AIF1,FCGR3,CTSC,SLC23A2,HSPB8,LYZ2,H2-DMB1,CXCL12,CTSS,TMSB4X,CTLA2A,PDLIM2,C1QC,RPL13A,RPS24,CAVIN2,C1QA,RPS9,ATF5,ANXA1,GAS6,CST3,KLF6,ATP1A2,RPL34,RPL4,RPL37
Other	GO:BP	positive regulation of respiratory burst	GO:0060267	0.0159883	1.7962	7	19	2	27334	JCHAIN,RPS19
		*this is combination of heparain and sulfur binding and give sapperance of 1 more gene set than in ALL list

## Sheet: DOWNREGULATED
Category	source	term_name	term_id	adjusted_p_value	negative_log10_of_adjusted_p_value	term_size	query_size	intersection_size	effective_domain_size	intersections
Osteo- and chondrogenesis	GO:CC	extracellular region	GO:0005576	4.90455e-17	16.3094	2696	53	32	27387	SEMA3D,FAP,COL6A3,COL1A2,LOX,IBSP,SPARC,CPE,PDZD2,COL1A1,NPNT,COL13A1,CHAD,COL22A1,POSTN,COL5A2,COL11A2,CCN4,LIPC,COL3A1,BGLAP2,BGLAP,COL11A1,SMPD3,DMP1,FBN2,SOST,ADAMTS14,MEPE,COL2A1,TNN,PRSS35
Osteo- and chondrogenesis	GO:CC	extracellular space	GO:0005615	5.83481e-13	12.234	2004	52	25	27387	SEMA3D,FAP,COL6A3,COL1A2,LOX,IBSP,SPARC,CPE,COL1A1,COL13A1,CHAD,COL22A1,POSTN,COL5A2,COL11A2,CCN4,LIPC,COL3A1,BGLAP2,BGLAP,COL11A1,FBN2,SOST,COL2A1,TNN
Osteo- and chondrogenesis	GO:BP	ossification	GO:0001503	3.65103e-25	24.4376	415	52	23	27334	SH3PXD2B,SGMS2,COL1A2,LOX,IBSP,COL1A1,NPNT,COL13A1,COL5A2,COL11A2,PHEX,CCN4,IFITM5,BGLAP2,BGLAP,COL11A1,SMPD3,DMP1,FBN2,SOST,MEPE,COL2A1,TNN
Osteo- and chondrogenesis	GO:BP	skeletal system development	GO:0001501	2.90021e-19	18.5376	546	52	21	27334	SH3PXD2B,COL1A2,LOX,SPARC,COL1A1,COL13A1,CHAD,COL5A2,COL11A2,PHEX,CCN4,COL3A1,IFITM5,BGLAP2,BGLAP,COL11A1,SMPD3,FBN2,MEPE,COL2A1,TNN
Osteo- and chondrogenesis	GO:CC	extracellular matrix	GO:0031012	6.88623e-21	20.162	505	52	21	27387	COL6A3,COL1A2,LOX,SPARC,COL1A1,NPNT,COL13A1,CHAD,COL22A1,POSTN,COL5A2,COL11A2,CCN4,COL3A1,COL11A1,DMP1,FBN2,ADAMTS14,MEPE,COL2A1,TNN
Osteo- and chondrogenesis	GO:CC	external encapsulating structure	GO:0030312	7.47838e-21	20.1262	507	52	21	27387	COL6A3,COL1A2,LOX,SPARC,COL1A1,NPNT,COL13A1,CHAD,COL22A1,POSTN,COL5A2,COL11A2,CCN4,COL3A1,COL11A1,DMP1,FBN2,ADAMTS14,MEPE,COL2A1,TNN
Osteo- and chondrogenesis	GO:BP	extracellular matrix organization	GO:0030198	1.31537e-19	18.881	301	51	18	27334	SH3PXD2B,FAP,COL1A2,LOX,IBSP,COL1A1,NPNT,COL13A1,COL22A1,POSTN,COL5A2,COL11A2,COL3A1,COL11A1,SMPD3,DMP1,ADAMTS14,COL2A1
Osteo- and chondrogenesis	GO:BP	external encapsulating structure organization	GO:0045229	1.39713e-19	18.8548	302	51	18	27334	SH3PXD2B,FAP,COL1A2,LOX,IBSP,COL1A1,NPNT,COL13A1,COL22A1,POSTN,COL5A2,COL11A2,COL3A1,COL11A1,SMPD3,DMP1,ADAMTS14,COL2A1
Osteo- and chondrogenesis	GO:BP	extracellular structure organization	GO:0043062	1.48365e-19	18.8287	303	51	18	27334	SH3PXD2B,FAP,COL1A2,LOX,IBSP,COL1A1,NPNT,COL13A1,COL22A1,POSTN,COL5A2,COL11A2,COL3A1,COL11A1,SMPD3,DMP1,ADAMTS14,COL2A1
Osteo- and chondrogenesis	GO:MF	structural molecule activity	GO:0005198	7.07249e-10	9.15043	928	51	17	25287	COL6A3,COL1A2,SPARC,COL1A1,NPNT,COL13A1,COL22A1,NCMAP,POSTN,COL5A2,COL11A2,COL3A1,BGLAP2,BGLAP,COL11A1,FBN2,COL2A1
Osteo- and chondrogenesis	GO:CC	collagen-containing extracellular matrix	GO:0062023	1.70095e-15	14.7693	374	52	16	27387	COL6A3,COL1A2,LOX,SPARC,COL1A1,NPNT,COL13A1,COL22A1,POSTN,COL5A2,COL11A2,COL3A1,COL11A1,FBN2,COL2A1,TNN
Osteo- and chondrogenesis	GO:BP	bone development	GO:0060348	1.16327e-15	14.9343	251	52	15	27334	SH3PXD2B,LOX,SPARC,COL1A1,COL13A1,CHAD,PHEX,CCN4,COL3A1,IFITM5,BGLAP2,BGLAP,SMPD3,COL2A1,TNN
Osteo- and chondrogenesis	GO:MF	extracellular matrix structural constituent	GO:0005201	5.18171e-18	17.2855	138	51	14	25287	COL6A3,COL1A2,SPARC,COL1A1,NPNT,COL13A1,COL22A1,POSTN,COL5A2,COL11A2,COL3A1,COL11A1,FBN2,COL2A1
Osteo- and chondrogenesis	GO:BP	biomineral tissue development	GO:0031214	4.29079e-15	14.3675	167	49	13	27334	SGMS2,COL1A2,LOX,IBSP,COL1A1,PHEX,IFITM5,BGLAP2,BGLAP,SMPD3,DMP1,FBN2,MEPE
Osteo- and chondrogenesis	GO:BP	supramolecular fiber organization	GO:0097435	3.63575e-05	4.43941	795	51	12	27334	SH3PXD2B,COL1A2,LOX,COL1A1,COL13A1,NAV3,COL5A2,COL11A2,COL3A1,COL11A1,ADAMTS14,COL2A1
Osteo- and chondrogenesis	GO:BP	bone mineralization	GO:0030282	6.17686e-13	12.2092	126	49	11	27334	SGMS2,COL1A2,LOX,IBSP,PHEX,IFITM5,BGLAP2,BGLAP,SMPD3,FBN2,MEPE
Osteo- and chondrogenesis	GO:BP	skeletal system morphogenesis	GO:0048705	1.52992e-09	8.81533	244	51	11	27334	SH3PXD2B,COL1A1,COL13A1,CHAD,COL11A2,COL3A1,IFITM5,COL11A1,SMPD3,FBN2,COL2A1
Osteo- and chondrogenesis	GO:CC	collagen trimer	GO:0005581	1.36731e-15	14.8641	85	51	11	27387	COL6A3,COL1A2,LOX,COL1A1,COL13A1,COL22A1,COL5A2,COL11A2,COL3A1,COL11A1,COL2A1
Osteo- and chondrogenesis	GO:BP	collagen fibril organization	GO:0030199	1.28277e-14	13.8919	56	51	10	27334	COL1A2,LOX,COL1A1,COL13A1,COL5A2,COL11A2,COL3A1,COL11A1,ADAMTS14,COL2A1
Osteo- and chondrogenesis	GO:BP	osteoblast differentiation	GO:0001649	2.20116e-08	7.65735	221	52	10	27334	SH3PXD2B,LOX,COL1A1,NPNT,COL11A2,CCN4,BGLAP2,BGLAP,FBN2,TNN
Osteo- and chondrogenesis	GO:CC	supramolecular fiber	GO:0099512	0.00446781	2.34991	1040	51	10	27387	COL1A2,COL1A1,NPNT,NAV3,COL5A2,COL11A2,COL3A1,COL11A1,FBN2,COL2A1
Osteo- and chondrogenesis	GO:CC	supramolecular polymer	GO:0099081	0.0047718	2.32132	1048	51	10	27387	COL1A2,COL1A1,NPNT,NAV3,COL5A2,COL11A2,COL3A1,COL11A1,FBN2,COL2A1
Osteo- and chondrogenesis	GO:MF	extracellular matrix structural constituent conferring tensile strength	GO:0030020	9.29868e-16	15.0316	35	41	9	25287	COL6A3,COL1A2,COL1A1,COL13A1,COL22A1,COL5A2,COL11A2,COL3A1,COL11A1
Osteo- and chondrogenesis	GO:BP	connective tissue development	GO:0061448	6.51884e-06	5.18583	293	51	9	27334	SH3PXD2B,LOX,COL1A1,COL11A2,CCN4,COL3A1,COL11A1,SMPD3,COL2A1
Osteo- and chondrogenesis	GO:MF	calcium ion binding	GO:0005509	0.0352514	1.45282	721	50	8	25287	SPARC,FAT3,NPNT,OTOF,BGLAP2,BGLAP,FBN2,CDH10
Osteo- and chondrogenesis	GO:BP	cellular response to organonitrogen compound	GO:0071417	0.0479519	1.31919	778	43	8	27334	COL1A2,COL1A1,ANO1,COL5A2,COL3A1,BGLAP2,BGLAP,SMPD3
Osteo- and chondrogenesis	GO:BP	regulation of biomineral tissue development	GO:0070167	1.03224e-06	5.98622	100	49	7	27334	SGMS2,IFITM5,BGLAP2,BGLAP,DMP1,FBN2,MEPE
Osteo- and chondrogenesis	GO:BP	regulation of ossification	GO:0030278	8.51554e-06	5.06979	135	49	7	27334	SGMS2,IFITM5,BGLAP2,BGLAP,FBN2,SOST,MEPE
Osteo- and chondrogenesis	GO:BP	cartilage development	GO:0051216	0.000223855	3.65003	208	51	7	27334	COL1A1,COL11A2,CCN4,COL3A1,COL11A1,SMPD3,COL2A1
Osteo- and chondrogenesis	GO:CC	fibrillar collagen trimer	GO:0005583	9.59924e-15	14.0178	12	51	7	27387	COL1A2,COL1A1,COL5A2,COL11A2,COL3A1,COL11A1,COL2A1
Osteo- and chondrogenesis	GO:CC	banded collagen fibril	GO:0098643	9.59924e-15	14.0178	12	51	7	27387	COL1A2,COL1A1,COL5A2,COL11A2,COL3A1,COL11A1,COL2A1
Osteo- and chondrogenesis	GO:CC	complex of collagen trimers	GO:0098644	9.29044e-13	12.032	20	51	7	27387	COL1A2,COL1A1,COL5A2,COL11A2,COL3A1,COL11A1,COL2A1
Osteo- and chondrogenesis	GO:BP	regulation of bone mineralization	GO:0030500	1.96028e-05	4.70768	86	49	6	27334	SGMS2,IFITM5,BGLAP2,BGLAP,FBN2,MEPE
Osteo- and chondrogenesis	GO:BP	bone morphogenesis	GO:0060349	7.0336e-05	4.15282	102	51	6	27334	COL1A1,COL13A1,COL3A1,IFITM5,SMPD3,COL2A1
Osteo- and chondrogenesis	GO:BP	chondrocyte differentiation	GO:0002062	0.000144299	3.84074	115	51	6	27334	COL11A2,CCN4,COL3A1,COL11A1,SMPD3,COL2A1
Osteo- and chondrogenesis	GO:BP	endochondral bone morphogenesis	GO:0060350	0.000230278	3.63775	63	51	5	27334	COL1A1,COL13A1,COL3A1,SMPD3,COL2A1
Osteo- and chondrogenesis	GO:MF	platelet-derived growth factor binding	GO:0048407	3.23276e-06	5.49043	12	51	4	25287	COL1A2,COL1A1,COL3A1,COL2A1
Osteo- and chondrogenesis	GO:BP	endochondral ossification	GO:0001958	0.000715058	3.14566	32	51	4	27334	COL1A1,COL13A1,SMPD3,COL2A1
Osteo- and chondrogenesis	GO:BP	replacement ossification	GO:0036075	0.000715058	3.14566	32	51	4	27334	COL1A1,COL13A1,SMPD3,COL2A1
Osteo- and chondrogenesis	GO:BP	extracellular matrix assembly	GO:0085029	0.00132357	2.87825	44	43	4	27334	COL1A2,LOX,COL3A1,SMPD3
Osteo- and chondrogenesis	GO:CC	collagen type XI trimer	GO:0005592	1.28608e-08	7.89073	5	51	4	27387	COL5A2,COL11A2,COL11A1,COL2A1
Osteo- and chondrogenesis	GO:BP	bone trabecula formation	GO:0060346	0.00226687	2.64457	13	45	3	27334	COL1A1,CHAD,FBN2
Osteo- and chondrogenesis	GO:BP	bone trabecula morphogenesis	GO:0061430	0.00442331	2.35425	16	45	3	27334	COL1A1,CHAD,FBN2
Osteo- and chondrogenesis	GO:BP	trabecula formation	GO:0060343	0.0255211	1.5931	28	45	3	27334	COL1A1,CHAD,FBN2
Osteo- and chondrogenesis	GO:MF	structural constituent of bone	GO:0008147	0.00329367	2.48232	3	40	2	25287	BGLAP2,BGLAP
Osteo- and chondrogenesis	GO:MF	hydroxyapatite binding	GO:0046848	0.0164189	1.78466	6	40	2	25287	BGLAP2,BGLAP
Osteo- and chondrogenesis	GO:BP	extracellular matrix disassembly	GO:0022617	0.0271197	1.56672	33	5	2	27334	SH3PXD2B,FAP
Osteo- and chondrogenesis	GO:CC	collagen type I trimer	GO:0005584	0.000110142	3.95805	2	19	2	27387	COL1A2,COL1A1
Cell signalling	GO:MF	binding	GO:0005488	0.0303838	1.51736	16182	52	46	25287	CCND2,SH3PXD2B,SEMA3D,FAP,PTPRS,COL6A3,COL1A2,LOX,IBSP,SPARC,CPE,KCNMA1,PDZD2,SEMA5A,FAT3,COL1A1,NPNT,COL13A1,CHAD,ANO1,NAV3,POSTN,OTOF,LRTM2,COL5A2,COL11A2,PHEX,CCN4,LIPC,ENTPD3,COL3A1,BGLAP2,PRX,BGLAP,COL11A1,SNAP91,SMPD3,DMP1,FBN2,SOST,ADAMTS14,CSRNP3,MEPE,CDH10,COL2A1,TNN
Cell signalling	GO:MF	protein binding	GO:0005515	0.0490532	1.30933	10353	52	35	25287	CCND2,SH3PXD2B,SEMA3D,FAP,PTPRS,COL6A3,COL1A2,LOX,IBSP,SPARC,CPE,KCNMA1,PDZD2,SEMA5A,COL1A1,NPNT,CHAD,ANO1,NAV3,POSTN,LRTM2,COL5A2,CCN4,LIPC,COL3A1,PRX,SNAP91,SMPD3,DMP1,FBN2,SOST,MEPE,CDH10,COL2A1,TNN
Cell signalling	GO:MF	ion binding	GO:0043167	0.00770092	2.11346	5919	51	26	25287	SH3PXD2B,COL1A2,LOX,SPARC,CPE,FAT3,COL1A1,NPNT,ANO1,NAV3,POSTN,OTOF,COL5A2,COL11A2,PHEX,LIPC,ENTPD3,COL3A1,BGLAP2,BGLAP,COL11A1,SMPD3,FBN2,ADAMTS14,CDH10,COL2A1
Cell signalling	GO:MF	metal ion/cation binding	GO:0046872	0.000477657	3.32088	4079	51	23	25287	COL1A2,LOX,SPARC,CPE,FAT3,COL1A1,NPNT,ANO1,POSTN,OTOF,COL5A2,COL11A2,PHEX,LIPC,COL3A1,BGLAP2,BGLAP,COL11A1,SMPD3,FBN2,ADAMTS14,CDH10,COL2A1
Cell signalling	GO:MF	cation binding	GO:0043169	0.00074055	3.13045	4180	51	23	25287	COL1A2,LOX,SPARC,CPE,FAT3,COL1A1,NPNT,ANO1,POSTN,OTOF,COL5A2,COL11A2,PHEX,LIPC,COL3A1,BGLAP2,BGLAP,COL11A1,SMPD3,FBN2,ADAMTS14,CDH10,COL2A1
Cell signalling	GO:BP	cellular response to endogenous stimulus	GO:0071495	4.39603e-05	4.35694	1628	51	16	27334	COL1A2,LOX,IBSP,SPARC,COL1A1,NPNT,ANO1,COL5A2,PHEX,COL3A1,BGLAP2,BGLAP,SMPD3,FBN2,SOST,COL2A1
Cell signalling	GO:BP	response to endogenous stimulus	GO:0009719	0.000480738	3.31809	1936	51	16	27334	COL1A2,LOX,IBSP,SPARC,COL1A1,NPNT,ANO1,COL5A2,PHEX,COL3A1,BGLAP2,BGLAP,SMPD3,FBN2,SOST,COL2A1
Cell signalling	GO:MF	signaling receptor binding	GO:0005102	0.0128431	1.89133	1696	52	13	25287	SEMA3D,FAP,IBSP,CPE,SEMA5A,NPNT,ANO1,LRTM2,CCN4,COL3A1,FBN2,COL2A1,TNN
Cell signalling	GO:MF	glycosaminoglycan/sulfur compound binding	GO:0005539	8.73811e-08	7.05858	219	46	9	25287	PTPRS,SEMA5A,COL13A1,POSTN,LRTM2,CCN4,LIPC,COL11A1,SOST
Cell signalling	GO:MF	sulfur compound binding	GO:1901681	6.72809e-07	6.17211	276	46	9	25287	PTPRS,SEMA5A,COL13A1,POSTN,LRTM2,CCN4,LIPC,COL11A1,SOST
Cell signalling	GO:MF	cell adhesion molecule binding	GO:0050839	3.3615e-06	5.47347	291	52	9	25287	FAP,IBSP,CPE,NPNT,POSTN,CCN4,COL3A1,CDH10,TNN
Cell signalling	GO:MF	heparin binding	GO:0008201	1.96398e-07	6.70686	159	46	8	25287	PTPRS,COL13A1,POSTN,LRTM2,CCN4,LIPC,COL11A1,SOST
Cell signalling	GO:CC	synapse	GO:0045202	0.0238704	1.62214	1515	28	8	27387	PTPRS,SPARC,CPE,PDZD2,COL13A1,ANO1,POSTN,OTOF
Cell signalling	GO:BP	response to peptide	GO:1901652	0.0396282	1.402	544	43	7	27334	COL1A1,ANO1,PHEX,COL3A1,BGLAP2,BGLAP,SMPD3
Cell signalling	GO:BP	transmembrane receptor protein serine/threonine kinase signaling pathway	GO:0007178	0.00872554	2.05921	401	46	7	27334	COL1A2,LOX,NPNT,COL3A1,SMPD3,FBN2,SOST
Cell signalling	GO:MF	integrin binding	GO:0005178	0.000236449	3.62626	145	52	6	25287	FAP,IBSP,NPNT,CCN4,COL3A1,TNN
Cell signalling	GO:BP	cellular response to transforming growth factor beta stimulus	GO:0071560	0.0085701	2.06701	263	45	6	27334	COL1A2,LOX,COL1A1,NPNT,COL3A1,FBN2
Cell signalling	GO:BP	response to transforming growth factor beta	GO:0071559	0.009547	2.02013	268	45	6	27334	COL1A2,LOX,COL1A1,NPNT,COL3A1,FBN2
Cell signalling	GO:BP	response to vitamin/nutrient	GO:0033273	0.000823666	3.08425	104	40	5	27334	COL1A1,POSTN,PHEX,BGLAP2,BGLAP
Cell signalling	GO:BP	response to nutrient	GO:0007584	0.0129742	1.88692	182	40	5	27334	COL1A1,POSTN,PHEX,BGLAP2,BGLAP
Cell signalling	GO:BP	transforming growth factor beta receptor signaling pathway	GO:0007179	0.0360675	1.44288	199	45	5	27334	COL1A2,LOX,NPNT,COL3A1,FBN2
Cell signalling	GO:MF	proteoglycan binding	GO:0043394	0.000769653	3.1137	43	51	4	25287	PTPRS,SEMA5A,LIPC,COL2A1
Cell signalling	GO:MF	heparan sulfate proteoglycan binding	GO:0043395	0.00198597	2.70203	24	34	3	25287	PTPRS,SEMA5A,LIPC
Cell signalling	GO:BP	response to vitamin K	GO:0032571	0.000466096	3.33152	9	40	3	27334	POSTN,BGLAP2,BGLAP
Cell signalling	GO:BP	cellular response to vitamin/nutrient	GO:0071295	0.0163623	1.78616	34	32	3	27334	COL1A1,POSTN,PHEX
Cell signalling	GO:BP	cellular response to nutrient	GO:0031670	0.0411131	1.38602	46	32	3	27334	COL1A1,POSTN,PHEX
Nervous system	GO:BP	neurogenesis	GO:0022008	0.0121453	1.91559	1852	39	12	27334	SEMA3D,PTPRS,SEMA5A,PMP22,FAT3,ANO1,NCMAP,NAV3,POSTN,LRTM2,COL3A1,PRX
Nervous system	GO:CC	cell junction	GO:0030054	0.000960633	3.01744	2140	28	11	27387	SH3PXD2B,FAP,PTPRS,SPARC,CPE,PDZD2,PMP22,COL13A1,ANO1,POSTN,OTOF
Nervous system	GO:BP	negative regulation of neuron projection development	GO:0010977	9.69106e-05	4.01363	159	18	5	27334	SEMA3D,PTPRS,SEMA5A,PMP22,FAT3
Nervous system	GO:BP	negative regulation of cell projection organization	GO:0031345	0.000396878	3.40134	211	18	5	27334	SEMA3D,PTPRS,SEMA5A,PMP22,FAT3
Nervous system	GO:BP	regulation of neuron projection development	GO:0010975	0.0403985	1.39364	543	18	5	27334	SEMA3D,PTPRS,SEMA5A,PMP22,FAT3
Nervous system	GO:BP	negative regulation of axon extension	GO:0030517	0.00538575	2.26875	48	16	3	27334	SEMA3D,PTPRS,SEMA5A
Nervous system	GO:BP	negative regulation of axonogenesis	GO:0050771	0.0154945	1.80982	68	16	3	27334	SEMA3D,PTPRS,SEMA5A
Nervous system	GO:MF	semaphorin receptor binding	GO:0030215	0.0387692	1.41151	22	16	2	25287	SEMA3D,SEMA5A
Nervous system	GO:BP	peripheral nervous system myelin formation	GO:0032290	0.0114336	1.94182	3	39	2	27334	NCMAP,PRX
Nervous system	GO:CC	compact myelin	GO:0043218	0.0327296	1.48506	19	25	2	27387	PMP22,NCMAP
Cell integrity and structure	GO:CC	cell junction	GO:0110165	0.0152592	1.81647	22824	53	53	27387	CCND2,SH3PXD2B,SEMA3D,MPZL1,FAP,PTPRS,SGMS2,COL6A3,COL1A2,LOX,IBSP,SPARC,CPE,KCNMA1,PDZD2,SEMA5A,PMP22,FAT3,COL1A1,NPNT,COL13A1,CHAD,ANO1,COL22A1,NCMAP,NAV3,POSTN,OTOF,LRTM2,COL5A2,COL11A2,PHEX,CCN4,LIPC,ENTPD3,COL3A1,IFITM5,BGLAP2,PRX,BGLAP,COL11A1,SNAP91,SMPD3,DMP1,FBN2,SOST,ADAMTS14,CSRNP3,MEPE,CDH10,COL2A1,TNN,PRSS35
Cell growth and system development	GO:BP	biological regulation	GO:0065007	0.000666439	3.17624	13929	49	42	27334	CCND2,SH3PXD2B,SEMA3D,MPZL1,FAP,PTPRS,SGMS2,COL6A3,COL1A2,LOX,IBSP,SPARC,CPE,KCNMA1,SEMA5A,PMP22,FAT3,COL1A1,NPNT,CHAD,ANO1,NCMAP,NAV3,POSTN,OTOF,LRTM2,COL5A2,CCN4,LIPC,COL3A1,IFITM5,BGLAP2,PRX,BGLAP,SNAP91,SMPD3,DMP1,FBN2,SOST,ADAMTS14,CSRNP3,MEPE
Cell growth and system development	GO:BP	anatomical structure development	GO:0048856	2.55813e-14	13.5921	6197	52	41	27334	CCND2,SH3PXD2B,SEMA3D,FAP,PTPRS,SGMS2,COL1A2,LOX,IBSP,SPARC,CPE,SEMA5A,PMP22,FAT3,COL1A1,NPNT,COL13A1,CHAD,ANO1,COL22A1,NCMAP,NAV3,POSTN,LRTM2,COL5A2,COL11A2,PHEX,CCN4,COL3A1,IFITM5,BGLAP2,PRX,BGLAP,COL11A1,SMPD3,DMP1,FBN2,MEPE,CDH10,COL2A1,TNN
Cell growth and system development	GO:BP	developmental process	GO:0032502	8.66092e-13	12.0624	6802	52	41	27334	CCND2,SH3PXD2B,SEMA3D,FAP,PTPRS,SGMS2,COL1A2,LOX,IBSP,SPARC,CPE,SEMA5A,PMP22,FAT3,COL1A1,NPNT,COL13A1,CHAD,ANO1,COL22A1,NCMAP,NAV3,POSTN,LRTM2,COL5A2,COL11A2,PHEX,CCN4,COL3A1,IFITM5,BGLAP2,PRX,BGLAP,COL11A1,SMPD3,DMP1,FBN2,MEPE,CDH10,COL2A1,TNN
Cell growth and system development	GO:BP	regulation of biological process	GO:0050789	0.000930218	3.03142	13390	49	41	27334	CCND2,SH3PXD2B,SEMA3D,MPZL1,FAP,PTPRS,SGMS2,COL6A3,COL1A2,LOX,IBSP,SPARC,CPE,KCNMA1,SEMA5A,PMP22,FAT3,COL1A1,NPNT,CHAD,ANO1,NCMAP,NAV3,POSTN,LRTM2,COL5A2,CCN4,LIPC,COL3A1,IFITM5,BGLAP2,PRX,BGLAP,SNAP91,SMPD3,DMP1,FBN2,SOST,ADAMTS14,CSRNP3,MEPE
Cell growth and system development	GO:BP	multicellular organismal process	GO:0032501	1.27444e-10	9.89468	9100	46	40	27334	CCND2,SH3PXD2B,SEMA3D,FAP,PTPRS,SGMS2,COL1A2,LOX,IBSP,SPARC,CPE,KCNMA1,SEMA5A,PMP22,FAT3,COL1A1,NPNT,COL13A1,CHAD,ANO1,COL22A1,NCMAP,NAV3,POSTN,LRTM2,COL5A2,COL11A2,PHEX,CCN4,LIPC,COL3A1,IFITM5,BGLAP2,PRX,BGLAP,COL11A1,SMPD3,DMP1,FBN2,SOST
Cell growth and system development	GO:BP	system development	GO:0048731	2.03463e-16	15.6915	4083	52	37	27334	CCND2,SH3PXD2B,SEMA3D,FAP,PTPRS,COL1A2,LOX,SPARC,CPE,SEMA5A,PMP22,FAT3,COL1A1,NPNT,COL13A1,CHAD,ANO1,COL22A1,NCMAP,NAV3,POSTN,LRTM2,COL5A2,COL11A2,PHEX,CCN4,COL3A1,IFITM5,BGLAP2,PRX,BGLAP,COL11A1,SMPD3,FBN2,MEPE,COL2A1,TNN
Cell growth and system development	GO:BP	multicellular organism development	GO:0007275	2.42258e-16	15.6157	4840	45	36	27334	CCND2,SH3PXD2B,SEMA3D,FAP,PTPRS,SGMS2,COL1A2,LOX,SPARC,CPE,SEMA5A,PMP22,FAT3,COL1A1,NPNT,COL13A1,CHAD,ANO1,COL22A1,NCMAP,NAV3,POSTN,LRTM2,COL5A2,COL11A2,PHEX,CCN4,COL3A1,IFITM5,BGLAP2,PRX,BGLAP,COL11A1,SMPD3,DMP1,FBN2
Cell growth and system development	GO:BP	cellular component organization	GO:0016043	8.97844e-07	6.0468	7525	52	36	27334	SH3PXD2B,SEMA3D,FAP,PTPRS,COL1A2,LOX,IBSP,SPARC,KCNMA1,SEMA5A,PMP22,FAT3,COL1A1,NPNT,COL13A1,ANO1,COL22A1,NCMAP,NAV3,POSTN,LRTM2,COL5A2,COL11A2,CCN4,LIPC,COL3A1,PRX,COL11A1,SNAP91,SMPD3,DMP1,SOST,ADAMTS14,CDH10,COL2A1,TNN
Cell growth and system development	GO:BP	cellular component organization or biogenesis	GO:0071840	1.97276e-06	5.70493	7724	52	36	27334	SH3PXD2B,SEMA3D,FAP,PTPRS,COL1A2,LOX,IBSP,SPARC,KCNMA1,SEMA5A,PMP22,FAT3,COL1A1,NPNT,COL13A1,ANO1,COL22A1,NCMAP,NAV3,POSTN,LRTM2,COL5A2,COL11A2,CCN4,LIPC,COL3A1,PRX,COL11A1,SNAP91,SMPD3,DMP1,SOST,ADAMTS14,CDH10,COL2A1,TNN
Cell growth and system development	GO:BP	anatomical structure morphogenesis	GO:0009653	4.03921e-16	15.3937	2769	52	32	27334	SH3PXD2B,SEMA3D,FAP,PTPRS,COL1A2,LOX,SPARC,CPE,SEMA5A,FAT3,COL1A1,NPNT,COL13A1,CHAD,ANO1,COL22A1,NCMAP,POSTN,LRTM2,COL5A2,COL11A2,PHEX,COL3A1,IFITM5,PRX,COL11A1,SMPD3,DMP1,FBN2,CDH10,COL2A1,TNN
Cell growth and system development	GO:BP	animal organ development	GO:0048513	7.96479e-14	13.0988	3307	52	32	27334	CCND2,SH3PXD2B,SEMA3D,PTPRS,SGMS2,COL1A2,LOX,IBSP,SPARC,CPE,SEMA5A,FAT3,COL1A1,NPNT,COL13A1,CHAD,ANO1,COL5A2,COL11A2,PHEX,CCN4,COL3A1,IFITM5,BGLAP2,BGLAP,COL11A1,SMPD3,DMP1,FBN2,MEPE,COL2A1,TNN
Cell growth and system development	GO:BP	tissue development	GO:0009888	8.0689e-14	13.0932	2086	52	27	27334	CCND2,SH3PXD2B,SEMA3D,PTPRS,SGMS2,COL1A2,LOX,IBSP,COL1A1,NPNT,COL22A1,POSTN,COL5A2,COL11A2,PHEX,CCN4,COL3A1,IFITM5,BGLAP2,BGLAP,COL11A1,SMPD3,DMP1,FBN2,MEPE,COL2A1,TNN
Cell growth and system development	GO:BP	cell differentiation	GO:0030154	2.32446e-07	6.63368	4666	45	27	27334	CCND2,SH3PXD2B,SEMA3D,PTPRS,LOX,SEMA5A,PMP22,FAT3,COL1A1,NPNT,COL13A1,ANO1,COL22A1,NCMAP,NAV3,POSTN,LRTM2,COL5A2,COL11A2,CCN4,COL3A1,BGLAP2,PRX,BGLAP,COL11A1,SMPD3,FBN2
Cell growth and system development	GO:BP	cellular developmental process	GO:0048869	2.73007e-07	6.56383	4698	45	27	27334	CCND2,SH3PXD2B,SEMA3D,PTPRS,LOX,SEMA5A,PMP22,FAT3,COL1A1,NPNT,COL13A1,ANO1,COL22A1,NCMAP,NAV3,POSTN,LRTM2,COL5A2,COL11A2,CCN4,COL3A1,BGLAP2,PRX,BGLAP,COL11A1,SMPD3,FBN2
Cell growth and system development	GO:BP	regulation of developmental process	GO:0050793	3.62744e-09	8.4404	2681	52	25	27334	CCND2,SH3PXD2B,SEMA3D,PTPRS,SGMS2,LOX,SPARC,CPE,SEMA5A,FAT3,COL1A1,NPNT,CHAD,NCMAP,LRTM2,COL5A2,CCN4,IFITM5,BGLAP2,BGLAP,SMPD3,DMP1,FBN2,MEPE,TNN
Cell growth and system development	GO:BP	regulation of multicellular organismal process	GO:0051239	2.18302e-07	6.66094	3230	52	25	27334	CCND2,SH3PXD2B,SEMA3D,PTPRS,SGMS2,LOX,SPARC,CPE,SEMA5A,COL1A1,NPNT,NCMAP,NAV3,POSTN,LRTM2,CCN4,IFITM5,BGLAP2,BGLAP,SMPD3,DMP1,FBN2,SOST,MEPE,TNN
Cell growth and system development	GO:BP	animal organ morphogenesis	GO:0009887	9.43944e-10	9.02505	1095	51	18	27334	SH3PXD2B,COL1A2,CPE,FAT3,COL1A1,NPNT,COL13A1,CHAD,COL5A2,COL11A2,PHEX,COL3A1,IFITM5,COL11A1,SMPD3,DMP1,FBN2,COL2A1
Cell growth and system development	GO:BP	regulation of multicellular organismal development	GO:2000026	3.45567e-07	6.46147	1529	52	18	27334	CCND2,SEMA3D,PTPRS,SGMS2,LOX,SPARC,SEMA5A,NCMAP,LRTM2,CCN4,IFITM5,BGLAP2,BGLAP,SMPD3,DMP1,FBN2,MEPE,TNN
Cell growth and system development	GO:BP	anatomical structure formation involved in morphogenesis	GO:0048646	7.81561e-07	6.10704	1201	52	16	27334	FAP,SPARC,FAT3,COL1A1,CHAD,COL22A1,NCMAP,COL5A2,COL3A1,PRX,COL11A1,SMPD3,DMP1,FBN2,COL2A1,TNN
Cell growth and system development	GO:BP	cellular response to growth factor stimulus	GO:0071363	1.17684e-05	4.92928	718	51	12	27334	COL1A2,LOX,IBSP,SPARC,COL1A1,NPNT,COL3A1,BGLAP,SMPD3,FBN2,SOST,COL2A1
Cell growth and system development	GO:BP	response to growth factor	GO:0070848	1.82693e-05	4.73828	747	51	12	27334	COL1A2,LOX,IBSP,SPARC,COL1A1,NPNT,COL3A1,BGLAP,SMPD3,FBN2,SOST,COL2A1
Cell growth and system development	GO:BP	negative regulation of developmental process	GO:0051093	0.000523647	3.28096	1048	33	10	27334	CCND2,SEMA3D,PTPRS,SPARC,CPE,SEMA5A,FAT3,CHAD,COL5A2,CCN4
Cell growth and system development	GO:BP	developmental growth	GO:0048589	0.00317055	2.49887	772	52	10	27334	CCND2,SH3PXD2B,SEMA3D,PTPRS,SEMA5A,POSTN,CCN4,COL3A1,SMPD3,TNN
Cell growth and system development	GO:BP	growth	GO:0040007	0.0418567	1.37823	1036	52	10	27334	CCND2,SH3PXD2B,SEMA3D,PTPRS,SEMA5A,POSTN,CCN4,COL3A1,SMPD3,TNN
Cell growth and system development	GO:BP	cell morphogenesis	GO:0000902	0.00144223	2.84097	1030	29	9	27334	SEMA3D,PTPRS,SPARC,SEMA5A,FAT3,ANO1,COL22A1,POSTN,LRTM2
Cell growth and system development	GO:BP	regulation of cell differentiation	GO:0045595	0.0299482	1.52363	1723	20	8	27334	CCND2,SH3PXD2B,SEMA3D,PTPRS,LOX,SEMA5A,COL1A1,NPNT
Cell growth and system development	GO:BP	cellular component morphogenesis	GO:0032989	0.0364935	1.43778	832	39	8	27334	SEMA3D,PTPRS,SEMA5A,ANO1,NCMAP,POSTN,LRTM2,PRX
Cell growth and system development	GO:BP	negative regulation of cellular component organization	GO:0051129	0.00751178	2.12426	728	26	7	27334	SEMA3D,FAP,PTPRS,SEMA5A,PMP22,FAT3,NAV3
Cell growth and system development	GO:BP	developmental cell growth	GO:0048588	0.0220588	1.65642	267	52	6	27334	SEMA3D,PTPRS,SEMA5A,POSTN,CCN4,TNN
Cell growth and system development	GO:BP	regulation of developmental growth	GO:0048638	0.000994631	3.00234	376	6	4	27334	CCND2,SH3PXD2B,SEMA3D,PTPRS
Cell growth and system development	GO:BP	regulation of growth	GO:0040008	0.00986519	2.00589	669	6	4	27334	CCND2,SH3PXD2B,SEMA3D,PTPRS
Cell growth and system development	GO:BP	regulation of cell size	GO:0008361	0.0108161	1.96593	209	16	4	27334	SEMA3D,PTPRS,KCNMA1,SEMA5A
Cell growth and system development	GO:CC	cyclin D2-CDK4 complex	GO:0097129	0.0264592	1.57742	3	1	1	27387	CCND2
Cell migration & motility	GO:BP	cell adhesion	GO:0007155	0.000667327	3.17566	1450	52	14	27334	FAP,PTPRS,COL6A3,IBSP,FAT3,COL1A1,NPNT,COL13A1,POSTN,CCN4,COL3A1,DMP1,CDH10,TNN
Cell migration & motility	GO:BP	locomotion	GO:0040011	0.00282774	2.54856	1394	52	13	27334	SEMA3D,LOX,SPARC,SEMA5A,COL1A1,NAV3,POSTN,LRTM2,CCN4,COL3A1,SMPD3,FBN2,TNN
Cell migration & motility	GO:BP	cell migration/motility	GO:0016477	0.0084258	2.07439	1539	52	13	27334	SEMA3D,FAP,LOX,SPARC,FAT3,COL1A1,NAV3,POSTN,CCN4,COL3A1,SMPD3,FBN2,TNN
Cell migration & motility	GO:BP	cell motility	GO:0048870	0.0301331	1.52096	1732	52	13	27334	SEMA3D,FAP,LOX,SPARC,FAT3,COL1A1,NAV3,POSTN,CCN4,COL3A1,SMPD3,FBN2,TNN
Cell migration & motility	GO:BP	regulation of locomotion	GO:0040012	0.0091322	2.03942	1080	52	11	27334	SEMA3D,SPARC,SEMA5A,COL1A1,NAV3,POSTN,CCN4,COL3A1,SMPD3,FBN2,TNN
Cell migration & motility	GO:BP	regulation of cell migration	GO:0030334	0.024168	1.61676	972	52	10	27334	SEMA3D,SPARC,COL1A1,NAV3,POSTN,CCN4,COL3A1,SMPD3,FBN2,TNN
Cell migration & motility	GO:BP	regulation of cell motility	GO:2000145	0.0404922	1.39263	1032	52	10	27334	SEMA3D,SPARC,COL1A1,NAV3,POSTN,CCN4,COL3A1,SMPD3,FBN2,TNN
Cell migration & motility	GO:BP	cell-substrate adhesion	GO:0031589	0.0113681	1.94431	367	52	7	27334	COL1A1,NPNT,COL13A1,POSTN,COL3A1,DMP1,TNN
Respiratory	GO:BP	respiratory system development	GO:0060541	0.00583692	2.23382	258	43	6	27334	LOX,SPARC,ANO1,PHEX,COL3A1,SMPD3
Cell integrity and structure	GO:CC	cell periphery	GO:0071944	1.17164e-10	9.93121	6864	52	38	27387	MPZL1,FAP,PTPRS,SGMS2,COL6A3,COL1A2,LOX,SPARC,CPE,KCNMA1,PDZD2,PMP22,FAT3,COL1A1,NPNT,COL13A1,CHAD,ANO1,COL22A1,NCMAP,POSTN,COL5A2,COL11A2,PHEX,CCN4,ENTPD3,COL3A1,IFITM5,PRX,COL11A1,SMPD3,DMP1,FBN2,ADAMTS14,MEPE,CDH10,COL2A1,TNN
Heart & circulation	GO:BP	circulatory system development	GO:0072359	6.06264e-05	4.21734	1193	52	14	27334	CCND2,SH3PXD2B,FAP,COL1A2,LOX,SPARC,CPE,COL1A1,COL22A1,CCN4,COL3A1,COL11A1,COL2A1,TNN
Heart & circulation	GO:BP	heart development	GO:0007507	0.0430907	1.36562	639	51	8	27334	CCND2,SH3PXD2B,LOX,CPE,CCN4,COL3A1,COL11A1,COL2A1
