# Supplementary material for: Functional, Morphological and Molecular Changes Reveal the Mechanisms Associated with Age-Related Vestibular Loss
Source: Biomolecules. 2023 Sep 21;13(9):1429. doi: 10.3390/biom13091429 (PMC10526133; doi:10.3390/biom13091429)
Supplement: Supplementary file 1 [file biomolecules-13-01429-s001.zip › Supplemental Table S3_Overlap_DEGs.xlsx]

## Sheet: Overlapping DEGs
symbol	uniprotID	entrez	ensembl	log2FoldChange_vest	lfcSE_vest	padj_vest	log2FoldChange_ocsgn	lfcSE_ocsgn	padj_ocsgn
Cxcl13	O55038	55985	ENSMUSG00000023078	4.15459	1.13109	0.0291538	4.33452	1.31148	0.0354029
Cel	Q3V2H7	12613	ENSMUSG00000026818	3.5386	0.925694	0.0189493	2.28293	0.576203	0.0049127
Medag	Q14BA6	70717	ENSMUSG00000029659	2.14179	0.577539	0.0271793	1.78197	0.508496	0.0200792
H2-Eb1	O78196	14969	ENSMUSG00000060586	1.79353	0.281639	1.29e-07	2.57915	0.40602	7.79e-08
Cd74	P04441	16149	ENSMUSG00000024610	1.78836	0.335669	4.38e-05	2.95821	0.673678	0.00103943
H2-Aa	P14434	14960	ENSMUSG00000036594	1.75723	0.321818	2.34e-05	2.80991	0.435499	4.46e-08
Ms4a4b	Q9ES61	60361	ENSMUSG00000056290	1.66546	0.451426	0.0287213	3.43257	1.0459	0.0379314
Rps19	Q9CZX8	20085	ENSMUSG00000040952	1.60083	0.247093	7.39e-08	0.539892	0.151058	0.0162858
H2-Ab1	P14483	14961	ENSMUSG00000073421	1.56578	0.306118	0.000115	2.76369	0.543093	5.54e-05
C4b	P01029	12268	ENSMUSG00000073418	1.42437	0.338917	0.00500152	1.88172	0.190245	1.81e-19
Aif1	O70200	11629	ENSMUSG00000024397	1.41953	0.309497	0.00112862	1.61344	0.423526	0.00795678
Fcgr3	A0A0B4J1M6	14131	ENSMUSG00000059498	1.3023	0.344583	0.021831	2.32384	0.437568	1.95e-05
Ctsc	Q3U7T5	13032	ENSMUSG00000030560	1.25355	0.278987	0.00162926	1.34586	0.389687	0.0233818
Lyz2	A0A077S2U6	17105	ENSMUSG00000069516	1.2014	0.314918	0.0193323	2.48444	0.528244	0.000306
H2-DMb1	Q31094	14999	ENSMUSG00000079547	1.19155	0.254123	0.00078	1.4592	0.315707	0.000426
Cxcl12	H7BX38	20315	ENSMUSG00000061353	1.14648	0.305068	0.0232645	1.2286	0.269748	0.000551
Ctss	F6WR04	13040	ENSMUSG00000038642	1.13401	0.244073	0.000914	2.18102	0.211484	6.11e-21
C1qc	Q02105	12262	ENSMUSG00000036896	1.09372	0.285077	0.0183936	1.60995	0.351352	0.000493
Rpl13a	P19253	22121	ENSMUSG00000074129	1.07384	0.22857	0.000762	0.658871	0.152132	0.00130298
Rps24	P62849	20088	ENSMUSG00000025290	1.06927	0.248272	0.00341166	0.854397	0.141917	5e-07
Cavin2	Q63918	20324	ENSMUSG00000045954	1.05337	0.231552	0.00128128	0.721848	0.194422	0.0107831
C1qa	P98086	12259	ENSMUSG00000036887	1.00706	0.273576	0.0290831	1.4053	0.20697	6.36e-09
Anxa1	P10107	16952	ENSMUSG00000024659	0.92516	0.263088	0.0469311	1.55486	0.436455	0.0167867
Klf6	Q8BPQ2	23849	ENSMUSG00000000078	0.830865	0.207158	0.00991083	0.585678	0.161858	0.014404
Atp1a2	Q3UHK5	98660	ENSMUSG00000007097	0.822731	0.22572	0.0319061	1.14614	0.116177	1.94e-19
Rpl4	Q564E8	67891	ENSMUSG00000032399	0.770999	0.18947	0.00836794	0.660128	0.139616	0.000279
Ccnd2	P30280	12444	ENSMUSG00000000184	-0.61499	0.171949	0.0397044	-1.20819	0.197315	2.93e-07
Ptprs	B0V2N1	19280	ENSMUSG00000013236	-1.04849	0.238171	0.00231923	-0.75299	0.186996	0.00390724
Sparc	Q5NCU4	20692	ENSMUSG00000018593	-1.26795	0.173207	2.87e-10	-0.434847	0.102223	0.00174301
Cpe	Q00493	12876	ENSMUSG00000037852	-1.30507	0.278735	0.000788	-0.44885	0.137859	0.040394
Sema5a	Q3UPZ0	20356	ENSMUSG00000022231	-1.4101	0.325679	0.00317866	-0.911738	0.236781	0.00699737
Pmp22	P16646	18858	ENSMUSG00000018217	-1.44988	0.378287	0.0183936	-0.970343	0.11975	5.9e-13
Ncmap	Q99JS0	230822	ENSMUSG00000043924	-1.79602	0.444662	0.00914033	-1.17711	0.190301	2.05e-07
Col11a2	Q64739	12815	ENSMUSG00000024330	-1.97843	0.256401	1.53e-11	-0.847711	0.244772	0.0227107
Prx	O55103	19153	ENSMUSG00000053198	-2.37419	0.619049	0.0183936	-0.905429	0.180147	7.47e-05
Col11a1	Q3UST0	12814	ENSMUSG00000027966	-2.57164	0.219355	6.16e-28	-0.966725	0.27328	0.0181238
Snap91	Q61548	20616	ENSMUSG00000033419	-2.60568	0.638352	0.00815203	-1.00892	0.181769	6.27e-06
Col2a1	P28481	12824	ENSMUSG00000022483	-3.2466	0.339188	3.36e-18	-1.09196	0.326858	0.0318621
