# Supplementary material for: Functional, Morphological and Molecular Changes Reveal the Mechanisms Associated with Age-Related Vestibular Loss
Source: Biomolecules. 2023 Sep 21;13(9):1429. doi: 10.3390/biom13091429 (PMC10526133; doi:10.3390/biom13091429)
Supplement: Supplementary file 1 [file biomolecules-13-01429-s001.zip › Supplemental Table S4_Overlap_gProfiler.xlsx]

## Sheet: UPREGULATED
Category	source	term_name	term_id	adjusted_p_value	negative_log10_of_adjusted_p_value	term_size	query_size	intersection_size	effective_domain_size	intersections
Immunological	GO:MF	MHC class II protein complex binding	GO:0023026	1.02643e-06	5.98867	10	9	3	25287	CD74,H2-AA,H2-AB1
Immunological	GO:MF	MHC protein complex binding	GO:0023023	6.96978e-06	5.15678	18	9	3	25287	CD74,H2-AA,H2-AB1
Immunological	GO:MF	protein-containing complex binding	GO:0044877	0.000820712	3.08581	1557	17	8	25287	CEL,CD74,H2-AA,H2-AB1,C4B,AIF1,CXCL12,CTSS
Immunological	GO:MF	fibroblast growth factor binding	GO:0017134	0.00779011	2.10846	26	8	2	25287	CXCL13,RPS19
Immunological	GO:MF	CXCR chemokine receptor binding	GO:0045236	0.00801057	2.09634	13	16	2	25287	CXCL13,CXCL12
Immunological	GO:MF	CXCR5 chemokine receptor binding	GO:0031724	0.0108643	1.964	1	1	1	25287	CXCL13
Immunological	GO:MF	CCR10 chemokine receptor binding	GO:0031735	0.0325929	1.48688	3	1	1	25287	CXCL13
Immunological	GO:MF	CXCR3 chemokine receptor binding	GO:0048248	0.0434572	1.36194	4	1	1	25287	CXCL13
Immunological	GO:BP	antigen processing and presentation of exogenous peptide antigen via MHC class II	GO:0019886	9.02e-13	12.0447	19	17	6	27334	H2-EB1,CD74,H2-AA,H2-AB1,H2-DMB1,CTSS
Immunological	GO:BP	antigen processing and presentation of peptide antigen via MHC class II	GO:0002495	3.35e-12	11.4747	23	17	6	27334	H2-EB1,CD74,H2-AA,H2-AB1,H2-DMB1,CTSS
Immunological	GO:BP	antigen processing and presentation of peptide or polysaccharide antigen via MHC class II	GO:0002504	5.88e-12	11.2309	25	17	6	27334	H2-EB1,CD74,H2-AA,H2-AB1,H2-DMB1,CTSS
Immunological	GO:BP	antigen processing and presentation of exogenous peptide antigen	GO:0002478	1.25e-11	10.9035	28	17	6	27334	H2-EB1,CD74,H2-AA,H2-AB1,H2-DMB1,CTSS
Immunological	GO:BP	antigen processing and presentation of exogenous antigen	GO:0019884	4.45e-11	10.3518	34	17	6	27334	H2-EB1,CD74,H2-AA,H2-AB1,H2-DMB1,CTSS
Immunological	GO:BP	immune response	GO:0006955	5.15e-11	10.2883	1868	23	16	27334	CXCL13,H2-EB1,CD74,H2-AA,RPS19,H2-AB1,C4B,AIF1,CTSC,H2-DMB1,CXCL12,CTSS,C1QC,RPL13A,C1QA,ANXA1
Immunological	GO:BP	defense response	GO:0006952	3.24e-10	9.48967	1850	25	16	27334	CXCL13,CD74,H2-AA,RPS19,H2-AB1,C4B,AIF1,CTSC,LYZ2,CXCL12,CTSS,C1QC,RPL13A,C1QA,ANXA1,ATP1A2
Immunological	GO:BP	adaptive immune response	GO:0002250	3.57e-10	9.44712	553	23	11	27334	H2-EB1,CD74,H2-AA,H2-AB1,C4B,CTSC,H2-DMB1,CTSS,C1QC,C1QA,ANXA1
Immunological	GO:BP	immune system process	GO:0002376	7.34e-10	9.13445	2712	23	17	27334	CXCL13,H2-EB1,CD74,H2-AA,RPS19,H2-AB1,C4B,AIF1,CTSC,H2-DMB1,CXCL12,CTSS,C1QC,RPL13A,RPS24,C1QA,ANXA1
Immunological	GO:BP	antigen processing and presentation of peptide antigen	GO:0048002	3.92e-09	8.40696	69	17	6	27334	H2-EB1,CD74,H2-AA,H2-AB1,H2-DMB1,CTSS
Immunological	GO:BP	defense response to other organism	GO:0098542	7.08e-09	8.14996	1303	23	13	27334	CXCL13,CD74,H2-AA,RPS19,H2-AB1,C4B,AIF1,LYZ2,CXCL12,C1QC,RPL13A,C1QA,ANXA1
Immunological	GO:BP	positive regulation of immune system process	GO:0002684	3.54e-08	7.45122	1138	23	12	27334	CXCL13,CD74,H2-AA,RPS19,H2-AB1,C4B,AIF1,CTSC,CXCL12,C1QC,C1QA,ANXA1
Immunological	GO:BP	antigen processing and presentation	GO:0019882	8.13e-08	7.08977	113	17	6	27334	H2-EB1,CD74,H2-AA,H2-AB1,H2-DMB1,CTSS
Immunological	GO:BP	response to other organism	GO:0051707	4.31e-07	6.36587	1810	23	13	27334	CXCL13,CD74,H2-AA,RPS19,H2-AB1,C4B,AIF1,LYZ2,CXCL12,C1QC,RPL13A,C1QA,ANXA1
Immunological	GO:BP	response to external biotic stimulus	GO:0043207	4.43e-07	6.35399	1814	23	13	27334	CXCL13,CD74,H2-AA,RPS19,H2-AB1,C4B,AIF1,LYZ2,CXCL12,C1QC,RPL13A,C1QA,ANXA1
Immunological	GO:BP	response to biotic stimulus	GO:0009607	5.72e-07	6.24252	1852	23	13	27334	CXCL13,CD74,H2-AA,RPS19,H2-AB1,C4B,AIF1,LYZ2,CXCL12,C1QC,RPL13A,C1QA,ANXA1
Immunological	GO:BP	leukocyte chemotaxis	GO:0030595	9.89e-07	6.0048	232	23	7	27334	CXCL13,CD74,RPS19,AIF1,CXCL12,RPL13A,ANXA1
Immunological	GO:BP	biological process involved in interspecies interaction between organisms	GO:0044419	1.13773e-06	5.94396	1958	23	13	27334	CXCL13,CD74,H2-AA,RPS19,H2-AB1,C4B,AIF1,LYZ2,CXCL12,C1QC,RPL13A,C1QA,ANXA1
Immunological	GO:BP	myeloid leukocyte migration	GO:0097529	1.21667e-06	5.91483	239	23	7	27334	CXCL13,CD74,RPS19,AIF1,CXCL12,RPL13A,ANXA1
Immunological	GO:BP	response to external stimulus	GO:0009605	1.32843e-06	5.87666	3196	25	16	27334	CXCL13,CD74,H2-AA,RPS19,H2-AB1,C4B,AIF1,CTSC,LYZ2,CXCL12,CTSS,C1QC,RPL13A,C1QA,ANXA1,ATP1A2
Immunological	GO:BP	regulation of immune system process	GO:0002682	1.49896e-06	5.82421	1575	23	12	27334	CXCL13,CD74,H2-AA,RPS19,H2-AB1,C4B,AIF1,CTSC,CXCL12,C1QC,C1QA,ANXA1
Immunological	GO:BP	innate immune response	GO:0045087	5.43863e-06	5.26451	1014	23	10	27334	CD74,H2-AA,RPS19,H2-AB1,C4B,AIF1,C1QC,RPL13A,C1QA,ANXA1
Immunological	GO:BP	cell chemotaxis	GO:0060326	8.62721e-06	5.06413	317	23	7	27334	CXCL13,CD74,RPS19,AIF1,CXCL12,RPL13A,ANXA1
Immunological	GO:BP	leukocyte migration	GO:0050900	3.11365e-05	4.50673	382	23	7	27334	CXCL13,CD74,RPS19,AIF1,CXCL12,RPL13A,ANXA1
Immunological	GO:BP	killing of cells of another organism	GO:0031640	4.41019e-05	4.35554	56	16	4	27334	CXCL13,RPS19,LYZ2,CXCL12
Immunological	GO:BP	positive regulation of response to external stimulus	GO:0032103	4.94803e-05	4.30557	584	17	7	27334	CXCL13,CD74,RPS19,AIF1,CTSC,CXCL12,CTSS
Immunological	GO:BP	adaptive immune response based on somatic recombination of immune receptors built from immunoglobulin superfamily domains	GO:0002460	5.13934e-05	4.28909	411	23	7	27334	CD74,H2-AB1,C4B,CTSC,C1QC,C1QA,ANXA1
Immunological	GO:BP	response to stress	GO:0006950	5.84606e-05	4.23314	4131	25	16	27334	CXCL13,CD74,H2-AA,RPS19,H2-AB1,C4B,AIF1,CTSC,LYZ2,CXCL12,CTSS,C1QC,RPL13A,C1QA,ANXA1,ATP1A2
Immunological	GO:BP	response to type II interferon	GO:0034341	9.67027e-05	4.01456	156	19	5	27334	CD74,H2-AA,H2-AB1,AIF1,RPL13A
Immunological	GO:BP	positive regulation of cell-cell adhesion	GO:0022409	0.000122045	3.91348	309	11	5	27334	CXCL13,CD74,H2-AA,H2-AB1,AIF1
Immunological	GO:BP	cell killing	GO:0001906	0.000133992	3.87292	202	16	5	27334	CXCL13,RPS19,CTSC,LYZ2,CXCL12
Immunological	GO:BP	regulation of cell-cell adhesion	GO:0022407	0.000143907	3.84192	478	23	7	27334	CXCL13,CD74,H2-AA,H2-AB1,AIF1,CXCL12,ANXA1
Immunological	GO:BP	positive regulation of response to stimulus	GO:0048584	0.000158133	3.80098	2382	23	12	27334	CXCL13,CD74,RPS19,H2-AB1,C4B,AIF1,CTSC,CXCL12,CTSS,C1QC,C1QA,ANXA1
Immunological	GO:BP	positive regulation of cell adhesion	GO:0045785	0.000165641	3.78083	488	23	7	27334	CXCL13,CD74,H2-AA,H2-AB1,AIF1,CXCL12,ANXA1
Immunological	GO:BP	inflammatory response	GO:0006954	0.000180377	3.74382	759	23	8	27334	CXCL13,RPS19,C4B,AIF1,CTSC,CTSS,C1QA,ANXA1
Immunological	GO:BP	immune effector process	GO:0002252	0.000193513	3.71329	766	23	8	27334	CD74,RPS19,H2-AB1,C4B,CTSC,C1QC,C1QA,ANXA1
Immunological	GO:BP	monocyte chemotaxis	GO:0002548	0.00044033	3.35622	67	23	4	27334	RPS19,AIF1,CXCL12,ANXA1
Immunological	GO:BP	regulation of leukocyte cell-cell adhesion	GO:1903037	0.000622303	3.206	357	23	6	27334	CD74,H2-AA,H2-AB1,AIF1,CXCL12,ANXA1
Immunological	GO:BP	positive regulation of leukocyte chemotaxis	GO:0002690	0.000655662	3.18332	109	16	4	27334	CXCL13,CD74,AIF1,CXCL12
Immunological	GO:BP	mononuclear cell migration	GO:0071674	0.000731121	3.13601	190	23	5	27334	CXCL13,RPS19,AIF1,CXCL12,ANXA1
Immunological	GO:BP	humoral immune response	GO:0006959	0.000803854	3.09482	392	22	6	27334	CXCL13,RPS19,C4B,CXCL12,C1QC,C1QA
Immunological	GO:BP	chemotaxis	GO:0006935	0.000852315	3.0694	622	23	7	27334	CXCL13,CD74,RPS19,AIF1,CXCL12,RPL13A,ANXA1
Immunological	GO:BP	taxis	GO:0042330	0.000870874	3.06004	624	23	7	27334	CXCL13,CD74,RPS19,AIF1,CXCL12,RPL13A,ANXA1
Immunological	GO:BP	lymphocyte mediated immunity	GO:0002449	0.00105952	2.97489	411	22	6	27334	CD74,H2-AB1,C4B,CTSC,C1QC,C1QA
Immunological	GO:BP	leukocyte cell-cell adhesion	GO:0007159	0.00110679	2.95594	394	23	6	27334	CD74,H2-AA,H2-AB1,AIF1,CXCL12,ANXA1
Immunological	GO:BP	regulation of leukocyte chemotaxis	GO:0002688	0.0015001	2.82388	134	16	4	27334	CXCL13,CD74,AIF1,CXCL12
Immunological	GO:BP	positive regulation of T cell migration	GO:2000406	0.00197356	2.70475	37	16	3	27334	CXCL13,AIF1,CXCL12
Immunological	GO:BP	positive regulation of T cell activation	GO:0050870	0.0021743	2.66268	237	23	5	27334	CD74,H2-AA,H2-AB1,AIF1,ANXA1
Immunological	GO:BP	regulation of leukocyte migration	GO:0002685	0.00221973	2.6537	238	23	5	27334	CXCL13,CD74,AIF1,CXCL12,ANXA1
Immunological	GO:BP	regulation of response to external stimulus	GO:0032101	0.00223751	2.65024	1058	23	8	27334	CXCL13,CD74,RPS19,AIF1,CTSC,CXCL12,CTSS,ANXA1
Immunological	GO:BP	immunoglobulin mediated immune response	GO:0016064	0.00227214	2.64357	251	22	5	27334	CD74,H2-AB1,C4B,C1QC,C1QA
Immunological	GO:BP	B cell mediated immunity	GO:0019724	0.00245548	2.60986	255	22	5	27334	CD74,H2-AB1,C4B,C1QC,C1QA
Immunological	GO:BP	leukocyte activation	GO:0045321	0.00272088	2.56529	1086	23	8	27334	CD74,H2-AA,H2-AB1,AIF1,CTSC,CXCL12,C1QA,ANXA1
Immunological	GO:BP	regulation of multicellular organismal process	GO:0051239	0.0031117	2.507	3230	26	13	27334	CXCL13,CD74,H2-AA,RPS19,H2-AB1,AIF1,CTSC,CXCL12,CTSS,C1QC,ANXA1,ATP1A2,RPL4
Immunological	GO:BP	positive regulation of chemotaxis	GO:0050921	0.00312025	2.50581	161	16	4	27334	CXCL13,CD74,AIF1,CXCL12
Immunological	GO:BP	positive regulation of leukocyte activation	GO:0002696	0.00333753	2.47657	493	13	5	27334	CD74,H2-AA,H2-AB1,AIF1,CTSC
Immunological	GO:BP	positive regulation of lymphocyte migration	GO:2000403	0.00335554	2.47424	44	16	3	27334	CXCL13,AIF1,CXCL12
Immunological	GO:BP	positive regulation of leukocyte cell-cell adhesion	GO:1903039	0.00348933	2.45726	261	23	5	27334	CD74,H2-AA,H2-AB1,AIF1,ANXA1
Immunological	GO:BP	positive regulation of leukocyte migration	GO:0002687	0.00360931	2.44258	167	16	4	27334	CXCL13,CD74,AIF1,CXCL12
Immunological	GO:BP	positive regulation of immune response	GO:0050778	0.00382184	2.41773	779	23	7	27334	CD74,RPS19,H2-AB1,C4B,C1QC,C1QA,ANXA1
Immunological	GO:BP	positive regulation of cell activation	GO:0050867	0.00401636	2.39617	512	13	5	27334	CD74,H2-AA,H2-AB1,AIF1,CTSC
Immunological	GO:BP	regulation of cell adhesion	GO:0030155	0.00405495	2.39201	786	23	7	27334	CXCL13,CD74,H2-AA,H2-AB1,AIF1,CXCL12,ANXA1
Immunological	GO:BP	negative regulation of immune system process	GO:0002683	0.00410631	2.38655	494	23	6	27334	CD74,H2-AA,RPS19,CXCL12,C1QC,ANXA1
Immunological	GO:BP	leukocyte mediated immunity	GO:0002443	0.00414413	2.38257	520	22	6	27334	CD74,H2-AB1,C4B,CTSC,C1QC,C1QA
Immunological	GO:BP	response to cytokine	GO:0034097	0.00474263	2.32398	1170	23	8	27334	CXCL13,CD74,H2-AA,H2-AB1,AIF1,CXCL12,RPL13A,ANXA1
Immunological	GO:BP	regulation of T cell migration	GO:2000404	0.0049553	2.30493	50	16	3	27334	CXCL13,AIF1,CXCL12
Immunological	GO:BP	peptide antigen assembly with MHC class II protein complex	GO:0002503	0.00541434	2.26645	9	9	2	27334	H2-AA,H2-AB1
Immunological	GO:BP	MHC class II protein complex assembly	GO:0002399	0.00541434	2.26645	9	9	2	27334	H2-AA,H2-AB1
Immunological	GO:BP	cell activation	GO:0001775	0.0060499	2.21825	1209	23	8	27334	CD74,H2-AA,H2-AB1,AIF1,CTSC,CXCL12,C1QA,ANXA1
Immunological	GO:BP	T cell activation	GO:0042110	0.00801728	2.09597	555	23	6	27334	CD74,H2-AA,H2-AB1,AIF1,CXCL12,ANXA1
Immunological	GO:BP	negative regulation of leukocyte cell-cell adhesion	GO:1903038	0.00919735	2.03634	143	23	4	27334	CD74,H2-AA,CXCL12,ANXA1
Immunological	GO:BP	positive regulation of antigen processing and presentation	GO:0002579	0.0099212	2.00344	12	9	2	27334	CD74,H2-AB1
Immunological	GO:BP	cell-cell adhesion	GO:0098609	0.0109449	1.96079	914	23	7	27334	CXCL13,CD74,H2-AA,H2-AB1,AIF1,CXCL12,ANXA1
Immunological	GO:BP	lymphocyte proliferation	GO:0046651	0.0111038	1.95453	331	23	5	27334	CD74,H2-AA,AIF1,CXCL12,ANXA1
Immunological	GO:BP	leukocyte activation involved in inflammatory response	GO:0002269	0.0112042	1.95062	47	22	3	27334	AIF1,CTSC,C1QA
Immunological	GO:BP	negative regulation of multicellular organismal process	GO:0051241	0.0113207	1.94613	1195	25	8	27334	CXCL13,CD74,H2-AA,RPS19,CTSC,C1QC,ANXA1,ATP1A2
Immunological	GO:BP	peptide antigen assembly with MHC protein complex	GO:0002501	0.0117231	1.93096	13	9	2	27334	H2-AA,H2-AB1
Immunological	GO:BP	MHC protein complex assembly	GO:0002396	0.0117231	1.93096	13	9	2	27334	H2-AA,H2-AB1
Immunological	GO:BP	regulation of lymphocyte migration	GO:2000401	0.0120381	1.91944	67	16	3	27334	CXCL13,AIF1,CXCL12
Immunological	GO:BP	T cell migration	GO:0072678	0.0120381	1.91944	67	16	3	27334	CXCL13,AIF1,CXCL12
Immunological	GO:BP	mononuclear cell proliferation	GO:0032943	0.0121137	1.91672	337	23	5	27334	CD74,H2-AA,AIF1,CXCL12,ANXA1
Immunological	GO:BP	regulation of T cell activation	GO:0050863	0.014028	1.853	359	11	4	27334	CD74,H2-AA,H2-AB1,AIF1
Immunological	GO:BP	regulation of immune response	GO:0050776	0.0140878	1.85116	950	23	7	27334	CD74,RPS19,H2-AB1,C4B,C1QC,C1QA,ANXA1
Immunological	GO:BP	regulation of chemotaxis	GO:0050920	0.0144378	1.8405	237	16	4	27334	CXCL13,CD74,AIF1,CXCL12
Immunological	GO:BP	leukocyte proliferation	GO:0070661	0.0190277	1.72061	370	23	5	27334	CD74,H2-AA,AIF1,CXCL12,ANXA1
Immunological	GO:BP	regulation of leukocyte activation	GO:0002694	0.0195839	1.7081	709	13	5	27334	CD74,H2-AA,H2-AB1,AIF1,CTSC
Immunological	GO:BP	positive regulation of biological process	GO:0048518	0.0202166	1.69429	6729	26	17	27334	CXCL13,MEDAG,CD74,H2-AA,RPS19,H2-AB1,C4B,AIF1,CTSC,CXCL12,CTSS,C1QC,CAVIN2,C1QA,ANXA1,KLF6,RPL4
Immunological	GO:BP	positive regulation of mononuclear cell migration	GO:0071677	0.0237992	1.62344	84	16	3	27334	CXCL13,AIF1,CXCL12
Immunological	GO:BP	regulation of cell activation	GO:0050865	0.027743	1.55685	762	13	5	27334	CD74,H2-AA,H2-AB1,AIF1,CTSC
Immunological	GO:BP	positive regulation of lymphocyte activation	GO:0051251	0.030126	1.52106	436	11	4	27334	CD74,H2-AA,H2-AB1,AIF1
Immunological	GO:BP	regulation of antigen processing and presentation	GO:0002577	0.031519	1.50143	21	9	2	27334	CD74,H2-AB1
Immunological	GO:BP	neuroinflammatory response	GO:0150076	0.0357903	1.44623	69	22	3	27334	AIF1,CTSC,C1QA
Immunological	GO:BP	negative regulation of cell-cell adhesion	GO:0022408	0.0358798	1.44515	202	23	4	27334	CD74,H2-AA,CXCL12,ANXA1
Immunological	GO:BP	negative regulation of cell migration	GO:0030336	0.0369257	1.43267	301	16	4	27334	CXCL13,CD74,AIF1,CXCL12
Immunological	GO:BP	positive regulation of prostaglandin biosynthetic process	GO:0031394	0.0379599	1.42067	9	23	2	27334	CD74,ANXA1
Immunological	GO:BP	regulation of response to stimulus	GO:0048583	0.0478154	1.32043	4058	23	12	27334	CXCL13,CD74,RPS19,H2-AB1,C4B,AIF1,CTSC,CXCL12,CTSS,C1QC,C1QA,ANXA1
Immunological	GO:CC	MHC class II protein complex	GO:0042613	3.16e-12	11.5009	12	15	5	27387	H2-EB1,CD74,H2-AA,H2-AB1,H2-DMB1
Immunological	GO:CC	MHC protein complex	GO:0042611	1.28e-09	8.8913	35	15	5	27387	H2-EB1,CD74,H2-AA,H2-AB1,H2-DMB1
Immunological	GO:CC	extracellular space	GO:0005615	3.16939e-05	4.49902	2004	23	11	27387	CXCL13,CEL,CD74,C4B,CTSC,LYZ2,CXCL12,CTSS,C1QC,C1QA,ANXA1
Immunological	GO:CC	complement component C1 complex	GO:0005602	0.000315196	3.50142	3	22	2	27387	C1QC,C1QA
Immunological	GO:CC	complement component C1q complex	GO:0062167	0.000315196	3.50142	3	22	2	27387	C1QC,C1QA
Immunological	GO:CC	extracellular region	GO:0005576	0.000618047	3.20898	2696	23	11	27387	CXCL13,CEL,CD74,C4B,CTSC,LYZ2,CXCL12,CTSS,C1QC,C1QA,ANXA1
Immunological	GO:CC	lysosome	GO:0005764	0.0123019	1.91003	538	23	5	27387	CD74,H2-AA,CTSC,CTSS,ANXA1
Immunological	GO:CC	lytic vacuole	GO:0000323	0.0123019	1.91003	538	23	5	27387	CD74,H2-AA,CTSC,CTSS,ANXA1
Immunological	GO:CC	external side of plasma membrane	GO:0009897	0.0175272	1.75629	580	23	5	27387	CD74,H2-AA,H2-AB1,CXCL12,ANXA1
Immunological	GO:CC	vacuole	GO:0005773	0.02738	1.56257	638	23	5	27387	CD74,H2-AA,CTSC,CTSS,ANXA1
Immunological	GO:CC	multivesicular body	GO:0005771	0.0287106	1.54196	60	9	2	27387	CD74,H2-AB1
Immunological	GO:CC	NOS2-CD74 complex	GO:0035693	0.031155	1.50647	1	5	1	27387	CD74
Immunological	GO:CC	phagocytic cup	GO:0001891	0.0429438	1.3671	28	23	2	27387	AIF1,ANXA1
Immunological	GO:CC	cell surface	GO:0009986	0.0438807	1.35773	1121	23	6	27387	CD74,H2-AA,H2-AB1,CXCL12,CTSS,ANXA1
Translation	GO:BP	cytoplasmic translation	GO:0002181	0.0210803	1.67612	155	26	4	27334	RPS19,RPL13A,RPS24,RPL4
Translation	GO:CC	cytosolic ribosome	GO:0022626	0.000700745	3.15444	115	26	4	27387	RPS19,RPL13A,RPS24,RPL4
Translation	GO:CC	plasma membrane protein complex	GO:0098797	0.00183002	2.73754	582	15	5	27387	H2-EB1,CD74,H2-AA,H2-AB1,H2-DMB1
Translation	GO:CC	ribosomal subunit	GO:0044391	0.00723327	2.14067	208	26	4	27387	RPS19,RPL13A,RPS24,RPL4
Translation	GO:CC	rough endoplasmic reticulum	GO:0005791	0.024095	1.61807	107	26	3	27387	CEL,LYZ2,RPL4
Nervous system	GO:BP	microglial cell activation	GO:0001774	0.00916567	2.03784	44	22	3	27334	AIF1,CTSC,C1QA
Nervous system	GO:BP	glial cell activation	GO:0061900	0.0143597	1.84286	51	22	3	27334	AIF1,CTSC,C1QA
Nervous system	GO:BP	synapse pruning	GO:0098883	0.034665	1.46011	9	22	2	27334	C1QC,C1QA
Cell migration & motility	GO:BP	locomotion	GO:0040011	0.0347597	1.45892	1394	25	8	27334	CXCL13,CD74,RPS19,AIF1,CXCL12,RPL13A,ANXA1,ATP1A2
Cell migration & motility	GO:BP	negative regulation of cell motility	GO:2000146	0.0446607	1.35007	316	16	4	27334	CXCL13,CD74,AIF1,CXCL12
Development and differentiation	GO:BP	regulation of cell development	GO:0060284	0.0270918	1.56716	915	26	7	27334	CD74,H2-AA,RPS19,CXCL12,C1QC,ANXA1,RPL4

## Sheet: DOWNREGULATED
Category	source	term_name	term_id	adjusted_p_value	negative_log10_of_adjusted_p_value	term_size	query_size	intersection_size	effective_domain_size	intersections
Osteo- and chondrogenesis	GO:MF	extracellular matrix structural constituent	GO:0005201	6.59562e-05	4.18074	138	12	4	25287	SPARC,COL11A2,COL11A1,COL2A1
Osteo- and chondrogenesis	GO:MF	extracellular matrix structural constituent conferring tensile strength	GO:0030020	0.0135014	1.86962	35	10	2	25287	COL11A2,COL11A1
Osteo- and chondrogenesis	GO:MF	structural molecule activity	GO:0005198	0.00682663	2.16579	928	12	5	25287	SPARC,NCMAP,COL11A2,COL11A1,COL2A1
Osteo- and chondrogenesis	GO:BP	collagen fibril organization	GO:0030199	0.00215677	2.6662	56	12	3	27334	COL11A2,COL11A1,COL2A1
Osteo- and chondrogenesis	GO:BP	chondrocyte differentiation	GO:0002062	0.0189324	1.72279	115	12	3	27334	COL11A2,COL11A1,COL2A1
Osteo- and chondrogenesis	GO:BP	cartilage condensation	GO:0001502	0.0450377	1.34642	21	12	2	27334	COL11A1,COL2A1
Osteo- and chondrogenesis	GO:CC	collagen type XI trimer	GO:0005592	7.32e-08	7.13572	5	12	3	27387	COL11A2,COL11A1,COL2A1
Osteo- and chondrogenesis	GO:CC	banded collagen fibril	GO:0098643	1.60677e-06	5.79405	12	12	3	27387	COL11A2,COL11A1,COL2A1
Osteo- and chondrogenesis	GO:CC	fibrillar collagen trimer	GO:0005583	1.60677e-06	5.79405	12	12	3	27387	COL11A2,COL11A1,COL2A1
Osteo- and chondrogenesis	GO:CC	complex of collagen trimers	GO:0098644	8.30956e-06	5.08042	20	12	3	27387	COL11A2,COL11A1,COL2A1
Osteo- and chondrogenesis	GO:CC	collagen trimer	GO:0005581	0.000708492	3.14967	85	12	3	27387	COL11A2,COL11A1,COL2A1
Osteo- and chondrogenesis	GO:CC	collagen-containing extracellular matrix	GO:0062023	0.00176938	2.75218	374	12	4	27387	SPARC,COL11A2,COL11A1,COL2A1
Osteo- and chondrogenesis	GO:CC	extracellular matrix	GO:0031012	0.00572663	2.2421	505	12	4	27387	SPARC,COL11A2,COL11A1,COL2A1
Osteo- and chondrogenesis	GO:CC	external encapsulating structure	GO:0030312	0.00581542	2.23542	507	12	4	27387	SPARC,COL11A2,COL11A1,COL2A1
Osteo- and chondrogenesis	GO:CC	collagen type II trimer	GO:0005585	0.0499048	1.30186	1	12	1	27387	COL2A1
Osteo- and chondrogenesis	GO:CC	platelet alpha granule membrane	GO:0031092	0.0374259	1.42683	3	3	1	27387	SPARC
Osteo- and chondrogenesis	GO:CC	cell periphery	GO:0071944	0.0453896	1.34304	6864	12	9	27387	PTPRS,SPARC,CPE,PMP22,NCMAP,COL11A2,PRX,COL11A1,COL2A1
Cell signalling	GO:MF	proteoglycan binding	GO:0043394	0.000161832	3.79094	43	12	3	25287	PTPRS,SEMA5A,COL2A1
Cell signalling	GO:MF	heparan sulfate proteoglycan binding	GO:0043395	0.00139902	2.85418	24	5	2	25287	PTPRS,SEMA5A
Cell signalling	GO:MF	glycosaminoglycan binding	GO:0005539	0.0119345	1.9232	219	10	3	25287	PTPRS,SEMA5A,COL11A1
Cell signalling	GO:MF	sulfur compound binding	GO:1901681	0.023674	1.62573	276	10	3	25287	PTPRS,SEMA5A,COL11A1
Cell growth and system development	GO:BP	system development	GO:0048731	6.68148e-06	5.17513	4083	10	10	27334	CCND2,PTPRS,SPARC,CPE,SEMA5A,PMP22,NCMAP,COL11A2,PRX,COL11A1
Cell growth and system development	GO:BP	multicellular organism development	GO:0007275	3.66676e-05	4.43572	4840	10	10	27334	CCND2,PTPRS,SPARC,CPE,SEMA5A,PMP22,NCMAP,COL11A2,PRX,COL11A1
Cell growth and system development	GO:BP	negative regulation of developmental process	GO:0051093	0.000100112	3.99951	1048	5	5	27334	CCND2,PTPRS,SPARC,CPE,SEMA5A
Cell growth and system development	GO:BP	negative regulation of multicellular organismal process	GO:0051241	0.00019321	3.71397	1195	5	5	27334	CCND2,PTPRS,SPARC,CPE,SEMA5A
Cell growth and system development	GO:BP	anatomical structure morphogenesis	GO:0009653	0.000223904	3.64994	2769	12	9	27334	PTPRS,SPARC,CPE,SEMA5A,NCMAP,COL11A2,PRX,COL11A1,COL2A1
Cell growth and system development	GO:BP	anatomical structure development	GO:0048856	0.00043504	3.36147	6197	10	10	27334	CCND2,PTPRS,SPARC,CPE,SEMA5A,PMP22,NCMAP,COL11A2,PRX,COL11A1
Cell growth and system development	GO:BP	developmental process	GO:0032502	0.001105	2.95664	6802	10	10	27334	CCND2,PTPRS,SPARC,CPE,SEMA5A,PMP22,NCMAP,COL11A2,PRX,COL11A1
Cell growth and system development	GO:BP	regulation of developmental process	GO:0050793	0.00692779	2.15941	2681	7	6	27334	CCND2,PTPRS,SPARC,CPE,SEMA5A,NCMAP
Cell growth and system development	GO:BP	regulation of anatomical structure morphogenesis	GO:0022603	0.00779916	2.10795	927	5	4	27334	PTPRS,SPARC,CPE,SEMA5A
Cell growth and system development	GO:BP	regulation of multicellular organismal development	GO:2000026	0.0126748	1.89706	1529	7	5	27334	CCND2,PTPRS,SPARC,SEMA5A,NCMAP
Cell growth and system development	GO:BP	animal organ development	GO:0048513	0.0174851	1.75733	3307	12	8	27334	CCND2,PTPRS,SPARC,CPE,SEMA5A,COL11A2,COL11A1,COL2A1
Cell growth and system development	GO:BP	cell differentiation	GO:0030154	0.019929	1.70052	4666	12	9	27334	CCND2,PTPRS,SEMA5A,PMP22,NCMAP,COL11A2,PRX,COL11A1,COL2A1
Cell growth and system development	GO:BP	multicellular organismal process	GO:0032501	0.0203299	1.69187	9100	10	10	27334	CCND2,PTPRS,SPARC,CPE,SEMA5A,PMP22,NCMAP,COL11A2,PRX,COL11A1
Cell growth and system development	GO:BP	regulation of multicellular organismal process	GO:0051239	0.0208066	1.6818	3230	7	6	27334	CCND2,PTPRS,SPARC,CPE,SEMA5A,NCMAP
Cell growth and system development	GO:BP	cellular developmental process	GO:0048869	0.0211157	1.67539	4698	12	9	27334	CCND2,PTPRS,SEMA5A,PMP22,NCMAP,COL11A2,PRX,COL11A1,COL2A1
Cell growth and system development	GO:BP	regulation of developmental growth	GO:0048638	0.0308519	1.51072	376	5	3	27334	CCND2,PTPRS,SEMA5A
Cell growth and system development	GO:CC	secretory vesicle	GO:0099503	0.00654914	2.18382	671	4	3	27387	PTPRS,SPARC,CPE
Cell growth and system development	GO:CC	secretory granule membrane	GO:0030667	0.00971169	2.0127	104	4	2	27387	SPARC,CPE
Cell growth and system development	GO:CC	cyclin D2-CDK4 complex	GO:0097129	0.0124762	1.90392	3	1	1	27387	CCND2
Cell growth and system development	GO:CC	cytoplasmic vesicle membrane	GO:0030659	0.0134457	1.87142	854	4	3	27387	PTPRS,SPARC,CPE
Cell growth and system development	GO:CC	vesicle membrane	GO:0012506	0.0145042	1.83851	876	4	3	27387	PTPRS,SPARC,CPE
Cell growth and system development	GO:CC	organelle membrane	GO:0031090	0.0227175	1.64364	3256	4	4	27387	CCND2,PTPRS,SPARC,CPE
Cell growth and system development	GO:CC	transport vesicle membrane	GO:0030658	0.027511	1.56049	175	4	2	27387	PTPRS,CPE
Nervous system	GO:BP	peripheral nervous system myelin formation	GO:0032290	0.000352513	3.45282	3	9	2	27334	NCMAP,PRX
Nervous system	GO:BP	negative regulation of neuron projection development	GO:0010977	0.00465072	2.33248	159	6	3	27334	PTPRS,SEMA5A,PMP22
Nervous system	GO:BP	negative regulation of cell projection organization	GO:0031345	0.0108729	1.96365	211	6	3	27334	PTPRS,SEMA5A,PMP22
Nervous system	GO:BP	myelination	GO:0042552	0.0248198	1.6052	173	9	3	27334	PMP22,NCMAP,PRX
Nervous system	GO:BP	ensheathment of neurons	GO:0007272	0.0261284	1.58289	176	9	3	27334	PMP22,NCMAP,PRX
Nervous system	GO:BP	axon ensheathment	GO:0008366	0.0261284	1.58289	176	9	3	27334	PMP22,NCMAP,PRX
Nervous system	GO:BP	myelin assembly	GO:0032288	0.0296272	1.52831	23	9	2	27334	NCMAP,PRX
Nervous system	GO:BP	nervous system development	GO:0007399	0.0366582	1.43583	2530	12	7	27334	PTPRS,CPE,SEMA5A,PMP22,NCMAP,PRX,COL2A1
Nervous system	GO:BP	negative regulation of axon extension	GO:0030517	0.0367005	1.43533	48	5	2	27334	PTPRS,SEMA5A
Nervous system	GO:CC	compact myelin	GO:0043218	0.00108838	2.96322	19	7	2	27387	PMP22,NCMAP
Nervous system	GO:CC	myelin sheath	GO:0043209	0.00405181	2.39235	209	9	3	27387	PMP22,NCMAP,PRX
Nervous system	GO:CC	perikaryon	GO:0043204	0.0392109	1.40659	209	4	2	27387	PTPRS,CPE
Nervous system	GO:CC	cell junction	GO:0030054	0.0318419	1.497	2140	9	5	27387	PTPRS,SPARC,CPE,PMP22,PRX
